# Supplementary material for: Integrative Transcriptomic and Proteomic Analysis Reveals an Alternative Molecular Network of Glutamine Synthetase 2 Corresponding to Nitrogen Deficiency in Rice (Oryza sativa L.)
Source: Int J Mol Sci. 2021 Jul 18;22(14):7674. doi: 10.3390/ijms22147674 (PMC8304609; doi:10.3390/ijms22147674)
Supplement: Supplementary file 1 [file ijms-22-07674-s001.zip]

Archive with 15 entries (13 files):
- ijms-1238115-supplementary/
- ijms-1238115-supplementary/Supplementary files/
- ijms-1238115-supplementary/Supplementary files/.DS_Store
- ijms-1238115-supplementary/Supplementary files/Supplementary Figure .pdf
- ijms-1238115-supplementary/Supplementary files/Supplementary Table 1.xlsx
- ijms-1238115-supplementary/Supplementary files/Supplementary Table 10.xlsx
- ijms-1238115-supplementary/Supplementary files/Supplementary table 11.pdf
- ijms-1238115-supplementary/Supplementary files/Supplementary Table 2.xlsx
- ijms-1238115-supplementary/Supplementary files/Supplementary Table 3.pdf
- ijms-1238115-supplementary/Supplementary files/Supplementary Table 4.xls
- ijms-1238115-supplementary/Supplementary files/Supplementary Table 5.xlsx
- ijms-1238115-supplementary/Supplementary files/Supplementary Table 6.pdf
- ijms-1238115-supplementary/Supplementary files/Supplementary Table 7.xlsx
- ijms-1238115-supplementary/Supplementary files/Supplementary Table 8.xlsx
- ijms-1238115-supplementary/Supplementary files/Supplementary table 9.xlsx
