# Supplementary material for: Integrative Transcriptomic and Proteomic Analysis Reveals an Alternative Molecular Network of Glutamine Synthetase 2 Corresponding to Nitrogen Deficiency in Rice (Oryza sativa L.)
Source: Int J Mol Sci. 2021 Jul 18;22(14):7674. doi: 10.3390/ijms22147674 (PMC8304609; doi:10.3390/ijms22147674)
Supplement: Supplementary file 1 [file ijms-22-07674-s001.zip › ijms-1238115-supplementary/Supplementary files/Supplementary Table 10.xlsx]

## Sheet: IAA
#ID	1N_FPKM	1/4N_FPKM	FDR	log2FC	regulated	Functional annotation
LOC_Os11g32520	2.7522	9.02898	1.64888e-06	1.80468	up	Probable indole-3-acetic acid-amido synthetase GH3.13	OsGH3.13
LOC_Os03g45850	0.209601	2.37997	0.00152757	2.61998	up	putative auxin responsive protein	OsSAUR16
LOC_Os03g43400	6.00298	13.8115	0.00117318	1.34717	up	auxin-responsive protein IAA11	OsIAA11
LOC_Os03g53150	39.7094	90.5051	0.00124505	1.33698	up	auxin-responsive protein IAA13	OsIAA13
LOC_Os09g32984	0.672783	11.4044	2.22045e-16	3.91787	up	auxin-responsive protein SAUR41	Os SAUR41
LOC_Os04g51890	0.089743	1.52149	1.34681e-06	3.33242	up	auxin-responsive protein SAUR36-like	OsSAUR36
LOC_Os01g69070	9.52268	2.74747	4.68035e-05	-1.59524	down	probable auxin efflux carrier component 6 isoform X1	OsPIN5a
LOC_Os04g43910	11.681	25.217	0.00307906	1.26026	up	auxin response factor 10	OsARF10
LOC_Os11g08340	0.170221	1.08949	8.49419e-06	2.49094	up	Full=Probable indole-3-acetic acid-amido synthetase GH3.12	OsGH3.12
LOC_Os06g09660	7.35971	14.392	0.00132553	1.31716	up	auxin response factor 16 isoform X1	OsARF16
LOC_Os06g44970	1.37839	3.74333	9.36488e-05	1.57935	up	probable auxin efflux carrier component 2	OsPIN2
LOC_Os11g32510	1.24755	8.41872	7.77156e-16	2.87908	up	GH3 auxin-responsive promoter family protein	OsGH3.17
LOC_Os11g11410	2.11579	0.260307	0.000160026	-1.86179	down	auxin-responsive protein IAA27	OsIAA27
LOC_Os01g56240	13.1903	103.632	0	3.11483	up	auxin-responsive protein SAUR71	OsSAUR71
LOC_Os09g37330	17.5085	1.86613	1.22125e-15	-3.00219	down	auxin-responsive protein SAUR36 [Oryza sativa Japonica Group]	OsSAUR39

## Sheet: JA
#ID	1N_FPKM	1/4N_FPKM	FDR	log2FC	regulated	Functional annotation
LOC_Os03g08330	0.401355	230.576	0	9.07483	up	OsJAZ10; OsTIFY11b
LOC_Os01g70150	0.199626	3.71007	3.30846e-13	4.24506	up	OsTIFY 9
LOC_Os07g05830	2.13588	18.4501	0	3.20985	up	OsJAZ2; OsTIFY5
LOC_Os10g25230	31.6707	250.691	0	3.14104	up	OsJAZ13; OsTIFY11e
LOC_Os03g08320	28.7559	149.66	6.08402e-14	2.53644	up	OsJAZ11; OsTIFY11c
LOC_Os10g25290	60.1931	236.719	6.77317e-10	2.13288	up	OsJAZ12; OsTIFY11d
LOC_Os03g28940	117.171	360.459	1.20828e-06	1.7836	up	OsJAZ6; OsTIFY10a
LOC_Os04g32480	3.77435	8.12472	0.00618009	1.25922	up	OsJAZ5; OsTIFY9
LOC_Os09g26780	12.2641	26.3174	0.00284285	1.25703	up	OsJAZ8; OsTIFY10c

## Sheet: CTK
#ID	1N_FPKM	1/4N_FPKM	FDR	log2FC	regulated	Functional annotation
LOC_Os01g40630	23.5168	63.0439	3.93002e-05	1.55057	up	cytokinin riboside 5&apos;-monophosphate phosphoribohydrolase LOG	OsLOG
LOC_Os04g43840	22.8858	4.77338	5.11374e-09	-2.08503	down	cytokinin riboside 5&apos;-monophosphate phosphoribohydrolase LOGL6	OsLOGL6
LOC_Os03g01880	137.44	32.5146	9.01267e-08	-1.89334	down	cytokinin riboside 5&apos;-monophosphate phosphoribohydrolase LOGL3	OsLOGL3
LOC_Os05g51390	16.6336	53.9485	5.85827e-06	1.65821	up	cytokinin riboside 5&apos;-monophosphate phosphoribohydrolase LOGL8	OsLOGL8
LOC_Os01g56810	10.3028	47.2581	0	2.34361	up	cytokinin dehydrogenase 5 isoform X1	OsCKX5
Oryza_sativa_newGene_334	0.077966	1.28862	6.77902e-13	3.66988	up	cytokinin dehydrogenase 6	OsCKX6
LOC_Os12g04500	77.9492	18.5645	6.97422e-08	-1.90576	down	two-component response regulator ORR10	OsRR10
LOC_Os02g58350	2.62797	0.187682	4.99311e-07	-3.05376	down	two-component response regulator ORR3 isoform X4	OsRR3

## Sheet: ET
#ID	1N_FPKM	1/4N_FPKM	FDR	log2FC	regulated	Functional annotation
LOC_Os02g54050	1.96734	12.5838	1.59761e-12	2.76332	up	ethylene-responsive transcription factor ERF018-like	OsERF018
LOC_Os09g28440	28.3414	171.523	3.33067e-16	2.75359	up	ethylene-responsive transcription factor ERF109	OsEATB
LOC_Os07g48630	160.501	363.316	0.00626112	1.30785	up	ETHYLENE INSENSITIVE 3-like 1 protein	OsEIL2
LOC_Os08g36920	126.454	884.869	0	2.96558	up	ethylene-responsive transcription factor ERF109	OsERF109
LOC_Os08g35240	0.45191	3.95551	2.40726e-09	3.00556	up	ethylene-responsive transcription factor ERF017-like	OsDERF1
LOC_Os02g45420	66.208	202.416	1.3287e-06	1.77094	up	ethylene-responsive transcription factor ERF027	OsERF027
LOC_Os07g47330	0.669657	0.034484	0.00143232	-2.75769	down	ethylene-responsive transcription factor ERF086	OsERF086
LOC_Os04g46250	2.13415	5.77015	0.000122307	1.56948	up	ethylene-responsive transcription factor ERF105	OsERF105
LOC_Os02g43940	2.10076	7.84392	5.96824e-08	2.03503	up	ethylene-responsive transcription factor TINY	OsDREB41
LOC_Os08g39830	0.250743	0.934686	0.000437131	1.89757	up	ETHYLENE INSENSITIVE 3-like 3 protein	OsEIL4
LOC_Os05g29810	1.01965	3.09464	0.000481743	1.69459	up	ethylene-responsive transcription factor ERF071	OsERF071

## Sheet: ABA
#ID	1N_FPKM	1/4N_FPKM	FDR	log2FC	regulated	Functional annotation
LOC_Os06g36670	10.6993	1.48672	1.46212e-11	-2.61318	down	abscisic acid receptor PYL2 [Oryza sativa Japonica Group]	OsPYL2
LOC_Os02g47470	87.5061	347.47	1.17748e-09	2.13567	up	PREDICTED: abscisic acid 8&apos;-hydroxylase 1 [Oryza sativa Japonica Group]	OsABA8ox1
LOC_Os02g52780	25.1485	53.8603	0.00530369	1.23419	up	ABSCISIC ACID-INSENSITIVE 5-like protein 7	OsbZIP23
LOC_Os07g48660	2.33667	0.427554	3.28591e-05	-2.11084	down	ABSCISIC ACID-INSENSITIVE 5-like protein 5	OsbZIP62

## Sheet: BR
#ID	1N_FPKM	1/4N_FPKM	FDR	log2FC	regulated	Functional annotation
LOC_Os10g02500	4.86158	1.54412	0.000160618	-1.48063	down	Brassinosteroid LRR receptor kinase BRL2	OsBRL2
LOC_Os08g25380	1.92955	0.179518	4.996e-14	-3.11173	down	Brassinosteroid LRR receptor kinase BRL3	OsBRL3
