# Supplementary material for: Integrative Transcriptomic and Proteomic Analysis Reveals an Alternative Molecular Network of Glutamine Synthetase 2 Corresponding to Nitrogen Deficiency in Rice (Oryza sativa L.)
Source: Int J Mol Sci. 2021 Jul 18;22(14):7674. doi: 10.3390/ijms22147674 (PMC8304609; doi:10.3390/ijms22147674)
Supplement: Supplementary file 1 [file ijms-22-07674-s001.zip › ijms-1238115-supplementary/Supplementary files/Supplementary Table 4.xls]

## Sheet: Supplementary Table S4
#ID	1N_Count	1/4N_Count	1N_FPKM	1/4N_FPKM	FDR	log2FC	regulated	COG_class	COG_class_annotation	GO_annotation	KEGG_annotation	KEGG_pathway_annotation	KOG_class	KOG_class_annotation	Pfam_annotation	Swiss-Prot_annotation	eggNOG_class	eggNOG_class_annotation	NR_annotation
Oryza_sativa_newGene_2844	0	1825	0	23.5735	0	9.42566	up	--	--	Molecular Function: transferase activity, transferring acyl groups other than amino-acyl groups (GO:0016747);; Biological Process: cellular biosynthetic process (GO:0044249);; Biological Process: single-organism biosynthetic process (GO:0044711);; Biological Process: single-organism cellular process (GO:0044763);; Biological Process: organic substance biosynthetic process (GO:1901576);;	--	--	--	--	Transferase family	Omega-hydroxypalmitate O-feruloyl transferase OS=Arabidopsis thaliana OX=3702 GN=HHT1 PE=1 SV=1	S	Function unknown	PREDICTED: omega-hydroxypalmitate O-feruloyl transferase isoform X1 [Oryza sativa Japonica Group]
LOC_Os02g39795	23	14732	0.38087	138.679	0	9.17985	up	--	--	Molecular Function: adenosylmethionine decarboxylase activity (GO:0004014);; Biological Process: S-adenosylmethioninamine biosynthetic process (GO:0006557);; Biological Process: spermine biosynthetic process (GO:0006597);; Biological Process: spermidine biosynthetic process (GO:0008295);; Cellular Component: chloroplast (GO:0009507);; Biological Process: embryo development (GO:0009790);;	K01611|0|osa:4329955|K01611 S-adenosylmethionine decarboxylase [EC:4.1.1.50] | (RefSeq) OJ1004_A05.7, OJ1476_F05.33, adometDC2; S-adenosylmethionine decarboxylase proenzyme-like	Cysteine and methionine metabolism (ko00270);; Arginine and proline metabolism (ko00330)	[T]	Signal transduction mechanisms	Adenosylmethionine decarboxylase;; S-adenosyl-l-methionine decarboxylase leader peptide	S-adenosylmethionine decarboxylase proenzyme OS=Oryza sativa subsp. japonica OX=39947 GN=SAMDC PE=2 SV=1	E	Amino acid transport and metabolism	hypothetical protein OsI_08032 [Oryza sativa Indica Group]
LOC_Os02g30110	0	1462	0	17.744	0	9.10622	up	[QV]	Secondary metabolites biosynthesis, transport and catabolism;; Defense mechanisms	Molecular Function: monooxygenase activity (GO:0004497);; Molecular Function: binding (GO:0005488);; Molecular Function: iron ion binding (GO:0005506);; Biological Process: terpenoid metabolic process (GO:0006721);; Biological Process: isoprenoid biosynthetic process (GO:0008299);; Molecular Function: electron carrier activity (GO:0009055);; Biological Process: response to UV (GO:0009411);; Cellu…	--	--	[Q]	Secondary metabolites biosynthesis, transport and catabolism	Cytochrome P450	Isoflavone 2&apos;-hydroxylase OS=Glycyrrhiza echinata OX=46348 GN=CYP81E1 PE=1 SV=2	Q	Secondary metabolites biosynthesis, transport and catabolism	putative cytochrome P450 [Oryza sativa Japonica Group]
LOC_Os03g08330	16	9964	0.401355	230.576	0	9.07483	up	--	--	Biological Process: defense response (GO:0006952);; Biological Process: signal transduction (GO:0007165);; Biological Process: response to hormone (GO:0009725);; Cellular Component: intracellular organelle (GO:0043229);; Biological Process: response to other organism (GO:0051707);; Biological Process: cellular response to organic substance (GO:0071310);; Cellular Component: cell periphery (GO:007…	K13464|1.79645e-75|osa:4331834|K13464 jasmonate ZIM domain-containing protein | (RefSeq) JAZ10, OsJAZ10, OsJAZ4, OsTIFY11b, TIFY11B; protein TIFY 11b	Plant hormone signal transduction (ko04075)	--	--	tify domain;; Divergent CCT motif	Protein TIFY 11b OS=Oryza sativa subsp. japonica OX=39947 GN=TIFY11B PE=1 SV=1	S	Function unknown	PREDICTED: protein TIFY 11b [Oryza sativa Japonica Group]
LOC_Os02g01365	0	1280	0	22.4657	0	8.9148	up	--	--	Biological Process: protein import into nucleus, translocation (GO:0000060);; Molecular Function: DNA binding (GO:0003677);; Molecular Function: transcription factor activity, sequence-specific DNA binding (GO:0003700);; Cellular Component: nucleus (GO:0005634);; Cellular Component: cytoplasm (GO:0005737);; Biological Process: regulation of transcription, DNA-templated (GO:0006355);; Molecular Fu…	--	--	[K]	Transcription	SRF-type transcription factor (DNA-binding and dimerisation domain);; K-box region	MADS-box transcription factor 50 OS=Oryza sativa subsp. japonica OX=39947 GN=MADS50 PE=2 SV=1	K	Transcription	hypothetical protein SETIT_019985mg [Setaria italica]
LOC_Os06g07969	0	1038	0	47.8386	0	8.61316	up	--	--	Cellular Component: mitochondrial inner membrane (GO:0005743);; Cellular Component: mitochondrial respiratory chain complex III (GO:0005750);; Molecular Function: ubiquinol-cytochrome-c reductase activity (GO:0008121);; Biological Process: electron transport chain (GO:0022900);; Cellular Component: respiratory chain (GO:0070469);;	--	--	--	--	Cytochrome b-c1 complex subunit 8;; UcrQ family	Cytochrome b-c1 complex subunit 8 OS=Solanum tuberosum OX=4113 PE=1 SV=2	O	Posttranslational modification, protein turnover, chaperones	PREDICTED: cytochrome b-c1 complex subunit 8 [Oryza sativa Japonica Group]
LOC_Os06g30710	4	2220	0.041374	26.1498	0	8.3926	up	--	--	Cellular Component: mitochondrion (GO:0005739);; Biological Process: D-xylose metabolic process (GO:0042732);; Cellular Component: cell periphery (GO:0071944);;	K13118|0|osa:4341119|K13118 protein DGCR14 | (RefSeq) P0564B04.9; protein DGCR14	--	[R]	General function prediction only	Nuclear protein Es2	--	S	Function unknown	PREDICTED: protein DGCR14 isoform X2 [Oryza sativa Japonica Group]
LOC_Os03g05340	0	742	0	3.28226	0	8.13031	up	--	--	Molecular Function: DNA binding (GO:0003677);; Molecular Function: RNA binding (GO:0003723);; Molecular Function: RNA-directed DNA polymerase activity (GO:0003964);; Molecular Function: aspartic-type endopeptidase activity (GO:0004190);; Cellular Component: nucleus (GO:0005634);; Biological Process: RNA-dependent DNA biosynthetic process (GO:0006278);; Biological Process: DNA recombination (GO:00…	--	--	[R]	General function prediction only	Reverse transcriptase (RNA-dependent DNA polymerase);; Integrase core domain	Uncharacterized mitochondrial protein AtMg00860 OS=Arabidopsis thaliana OX=3702 GN=AtMg00860 PE=4 SV=1	L	Replication, recombination and repair	retrotransposon protein, putative, unclassified, expressed [Oryza sativa Japonica Group]
LOC_Os03g15740	11	3494	0.088589	27.6071	0	8.01292	up	[R]	General function prediction only	Biological Process: RNA splicing, via endonucleolytic cleavage and ligation (GO:0000394);; Molecular Function: calcium ion binding (GO:0005509);; Cellular Component: nucleus (GO:0005634);; Cellular Component: endosome (GO:0005768);; Cellular Component: Golgi apparatus (GO:0005794);; Cellular Component: trans-Golgi network (GO:0005802);; Cellular Component: plasma membrane (GO:0005886);; Biologica…	--	--	[R]	General function prediction only	Tetratricopeptide repeat;; Tetratricopeptide repeat;; Tetratricopeptide repeat;; TPR repeat;; Tetratricopeptide repeat;; Tetratricopeptide repeat;; Tetratricopeptide repeat;; Tetratricopeptide repeat;; Tetratricopeptide repeat;; Tetratricopeptide repeat;; Tetratricopeptide repeat;; Tetratricopeptide repeat;; Tetratricopeptide repeat;; EF hand	Uncharacterized TPR repeat-containing protein At1g05150 OS=Arabidopsis thaliana OX=3702 GN=At1g05150 PE=1 SV=1	S	Function unknown	PREDICTED: uncharacterized TPR repeat-containing protein At1g05150 [Oryza sativa Japonica Group]
LOC_Os02g51440	2	1072	0.019035	13.1637	0	7.85688	up	[DPM]	Cell cycle control, cell division, chromosome partitioning;; Inorganic ion transport and metabolism;; Cell wall/membrane/envelope biogenesis	Molecular Function: copper ion binding (GO:0005507);; Biological Process: lignin biosynthetic process (GO:0009809);; Biological Process: plant-type cell wall biogenesis (GO:0009832);; Biological Process: proanthocyanidin biosynthetic process (GO:0010023);; Biological Process: glucuronoxylan metabolic process (GO:0010413);; Cellular Component: cytoplasmic vesicle (GO:0016023);; Biological Process:…	K05909|0|osa:107276196|K05909 laccase [EC:1.10.3.2] | (RefSeq) LAC9, OsJ_008109, P0431B06.7; putative laccase-9	--	[Q]	Secondary metabolites biosynthesis, transport and catabolism	Multicopper oxidase;; Multicopper oxidase;; Multicopper oxidase	Putative laccase-9 OS=Oryza sativa subsp. japonica OX=39947 GN=LAC9 PE=3 SV=1	Q	Secondary metabolites biosynthesis, transport and catabolism	PREDICTED: putative laccase-9 [Oryza sativa Japonica Group]
LOC_Os04g56120	0	478	0	7.24484	0	7.49874	up	[T]	Signal transduction mechanisms	Molecular Function: protein kinase activity (GO:0004672);; Molecular Function: protein serine/threonine kinase activity (GO:0004674);; Molecular Function: ATP binding (GO:0005524);; Cellular Component: plasma membrane (GO:0005886);; Biological Process: protein phosphorylation (GO:0006468);; Biological Process: response to bacterium (GO:0009617);; Biological Process: response to endogenous stimulu…	--	--	--	--	Protein tyrosine kinase;; Protein kinase domain	Rust resistance kinase Lr10 OS=Triticum aestivum OX=4565 GN=LRK10 PE=2 SV=1	T	Signal transduction mechanisms	PREDICTED: G-type lectin S-receptor-like serine/threonine-protein kinase At1g34300 [Oryza sativa Japonica Group]
LOC_Os11g09180	0	429	0	7.2136	0	7.34362	up	--	--	Molecular Function: protein kinase activity (GO:0004672);; Cellular Component: mitochondrion (GO:0005739);; Biological Process: signal transduction (GO:0007165);; Biological Process: multicellular organism development (GO:0007275);; Cellular Component: membrane (GO:0016020);; Biological Process: cellular component organization (GO:0016043);; Cellular Component: intracellular membrane-bounded orga…	--	--	--	--	--	--	S	Function unknown	PREDICTED: uncharacterized protein LOC4349999 isoform X3 [Oryza sativa Japonica Group]
Oryza_sativa_newGene_277	0	329	0	10.8295	0	6.96343	up	--	--	--	--	--	--	--	--	--	S	Function unknown	hypothetical protein OsI_10513 [Oryza sativa Indica Group]
Oryza_sativa_newGene_1340	0	318	0	3.7586	0	6.91477	up	--	--	Cellular Component: integral component of membrane (GO:0016021);;	--	--	--	--	--	--	--	--	Os04g0543950 [Oryza sativa Japonica Group]
LOC_Os06g31800	0	316	0	9.47864	0	6.90574	up	--	--	Cellular Component: extracellular region (GO:0005576);; Biological Process: defense response (GO:0006952);; Biological Process: jasmonic acid mediated signaling pathway (GO:0009867);; Cellular Component: cytoplasmic vesicle (GO:0016023);;	--	--	--	--	Plant thionin	Thionin BTH7 OS=Hordeum vulgare OX=4513 PE=2 SV=1	S	Function unknown	putative thionin Osthi1 [Oryza sativa Japonica Group]
LOC_Os02g10730	0	288	0	7.57144	0	6.77305	up	--	--	Molecular Function: binding (GO:0005488);; Cellular Component: plastid (GO:0009536);; Cellular Component: cell part (GO:0044464);; Biological Process: single-organism cellular process (GO:0044763);; Biological Process: single-organism developmental process (GO:0044767);; Biological Process: system development (GO:0048731);; Biological Process: regulation of developmental process (GO:0050793);; Bi…	--	--	--	--	Protein phosphatase inhibitor	--	S	Function unknown	PREDICTED: uncharacterized protein LOC4328649 [Oryza sativa Japonica Group]
LOC_Os02g58640	15	1657	0.265103	26.9295	0	6.56795	up	--	--	Cellular Component: early endosome (GO:0005769);; Cellular Component: late endosome (GO:0005770);; Biological Process: cellular protein modification process (GO:0006464);; Biological Process: trichome branching (GO:0010091);; Biological Process: response to chitin (GO:0010200);; Biological Process: protein transport (GO:0015031);; Cellular Component: membrane (GO:0016020);; Molecular Function: ub…	K12183|0|osa:4331267|K12183 ESCRT-I complex subunit TSG101 | (RefSeq) OJ1282_E10.10; protein ELC-like	Endocytosis (ko04144)	[OU]	Posttranslational modification, protein turnover, chaperones;; Intracellular trafficking, secretion, and vesicular transport	UEV domain;; Vps23 core domain	Protein ELC-like OS=Arabidopsis thaliana OX=3702 GN=ELCL PE=1 SV=1	U	Intracellular trafficking, secretion, and vesicular transport	PREDICTED: protein ELC-like [Oryza sativa Japonica Group]
LOC_Os04g49748	0	242	0	4.11875	0	6.5245	up	--	--	Molecular Function: enzyme inhibitor activity (GO:0004857);; Molecular Function: purine nucleobase transmembrane transporter activity (GO:0005345);; Biological Process: purine nucleobase transport (GO:0006863);; Biological Process: nucleobase-containing compound transport (GO:0015931);; Cellular Component: membrane (GO:0016020);; Cellular Component: integral component of membrane (GO:0016021);; C…	--	--	--	--	Purine nucleobase transmembrane transport	Probable purine permease 11 OS=Arabidopsis thaliana OX=3702 GN=PUP11 PE=1 SV=1	S	Function unknown	OSJNBa0013K16.23 [Oryza sativa Japonica Group]
LOC_Os04g46140	3	485	0.047227	10.2933	0	6.43794	up	--	--	Molecular Function: catalytic activity (GO:0003824);; Cellular Component: nucleus (GO:0005634);; Biological Process: multicellular organism development (GO:0007275);; Molecular Function: transferase activity, transferring acyl groups other than amino-acyl groups (GO:0016747);; Biological Process: carboxylic acid metabolic process (GO:0019752);; Biological Process: cellular biosynthetic process (G…	--	--	--	--	Transferase family	Protein ECERIFERUM 26-like OS=Arabidopsis thaliana OX=3702 GN=CER26L PE=2 SV=1	S	Function unknown	PREDICTED: uncharacterized protein LOC4336566 [Oryza sativa Japonica Group]
LOC_Os12g36840	9	931	0.286846	28.0606	0	6.33581	up	--	--	Biological Process: defense response (GO:0006952);; Biological Process: response to biotic stimulus (GO:0009607);;	--	--	--	--	Polyketide cyclase / dehydrase and lipid transport;; Pathogenesis-related protein Bet v I family	Major pollen allergen Cor a 1 isoforms 5, 6, 11 and 16 OS=Corylus avellana OX=13451 PE=1 SV=3	--	--	PREDICTED: major pollen allergen Cor a 1 isoforms 5, 6, 11 and 16 [Oryza sativa Japonica Group]
LOC_Os05g07820	0	191	0	1.49004	0	6.18724	up	[K]	Transcription	Molecular Function: nucleotide binding (GO:0000166);; Biological Process: polysaccharide biosynthetic process (GO:0000271);; Molecular Function: protein serine/threonine kinase activity (GO:0004674);; Molecular Function: protein binding (GO:0005515);; Cellular Component: plasma membrane (GO:0005886);; Biological Process: cellular protein modification process (GO:0006464);; Biological Process: ion…	--	--	--	--	Leucine rich repeat;; Leucine Rich repeats (2 copies);; Leucine Rich Repeat;; Leucine rich repeat N-terminal domain;; Leucine Rich repeat	LRR receptor-like serine/threonine-protein kinase GSO1 OS=Arabidopsis thaliana OX=3702 GN=GSO1 PE=1 SV=1	S	Function unknown	hypothetical protein OsI_18626 [Oryza sativa Indica Group]
LOC_Os03g50900	1	231	0.000138	2.26081	0	6.00168	up	--	--	Biological Process: response to stress (GO:0006950);; Biological Process: circadian rhythm (GO:0007623);; Molecular Function: zinc ion binding (GO:0008270);; Biological Process: red or far-red light signaling pathway (GO:0010017);; Biological Process: response to far red light (GO:0010218);; Biological Process: gene expression (GO:0010467);; Biological Process: RNA metabolic process (GO:0016070);…	--	--	--	--	FAR1 DNA-binding domain;; MULE transposase domain;; SWIM zinc finger	Protein FAR1-RELATED SEQUENCE 5 OS=Arabidopsis thaliana OX=3702 GN=FRS5 PE=1 SV=1	--	--	PREDICTED: protein FAR1-RELATED SEQUENCE 5 [Oryza sativa Japonica Group]
LOC_Os06g29470	0	166	0	4.32621	0	5.98783	up	--	--	Biological Process: respiratory burst involved in defense response (GO:0002679);; Molecular Function: peroxidase activity (GO:0004601);; Molecular Function: binding (GO:0005488);; Cellular Component: nucleus (GO:0005634);; Cellular Component: endoplasmic reticulum (GO:0005783);; Cellular Component: plasma membrane (GO:0005886);; Biological Process: protein targeting to membrane (GO:0006612);; Bio…	K00430|0|osa:4341081|K00430 peroxidase [EC:1.11.1.7] | (RefSeq) P0664F03.7; peroxidase 1-like	Phenylpropanoid biosynthesis (ko00940)	--	--	Peroxidase	Peroxidase 1 OS=Oryza sativa subsp. japonica OX=39947 GN=PRX74 PE=2 SV=2	G	Carbohydrate transport and metabolism	PREDICTED: peroxidase 1-like [Oryza sativa Japonica Group]
LOC_Os03g62070	0	165	0	4.54331	0	5.97925	up	[R]	General function prediction only	Cellular Component: Golgi apparatus (GO:0005794);; Biological Process: proteolysis (GO:0006508);; Biological Process: metabolic process (GO:0008152);; Molecular Function: metallopeptidase activity (GO:0008237);; Biological Process: auxin metabolic process (GO:0009850);; Biological Process: regulation of systemic acquired resistance (GO:0010112);; Molecular Function: IAA-amino acid conjugate hydro…	K14664|0|osa:4334708|K14664 IAA-amino acid hydrolase [EC:3.5.1.-] | (RefSeq) IAA-amino acid hydrolase ILR1-like 4	--	--	--	Peptidase family M20/M25/M40;; Peptidase dimerisation domain	IAA-amino acid hydrolase ILR1-like 4 OS=Oryza sativa subsp. japonica OX=39947 GN=ILL4 PE=2 SV=1	E	Amino acid transport and metabolism	RecName: Full=IAA-amino acid hydrolase ILR1-like 4; Flags: Precursor
LOC_Os02g02190	214	13257	3.23694	181.75	0	5.95118	up	[P]	Inorganic ion transport and metabolism	Cellular Component: plasma membrane (GO:0005886);; Cellular Component: chloroplast (GO:0009507);; Cellular Component: plant-type vacuole membrane (GO:0009705);; Biological Process: response to nitrate (GO:0010167);; Molecular Function: nitrate transmembrane transporter activity (GO:0015112);; Biological Process: nitrate transport (GO:0015706);; Cellular Component: integral component of membrane (…	K02575|0|osa:4328051|K02575 MFS transporter, NNP family, nitrate/nitrite transporter | (RefSeq) OJ1399_H05.5; high-affinity nitrate transporter 2.1	Nitrogen metabolism (ko00910)	--	--	Major Facilitator Superfamily	High-affinity nitrate transporter 2.2 OS=Oryza sativa subsp. japonica OX=39947 GN=NRT2.2 PE=1 SV=1	P	Inorganic ion transport and metabolism	PREDICTED: high-affinity nitrate transporter 2.1 [Oryza sativa Japonica Group]
LOC_Os03g52910	0	159	0	3.10893	0	5.92667	up	[S]	Function unknown	Cellular Component: membrane (GO:0016020);;	--	--	--	--	Uncharacterized protein family, UPF0114	--	S	Function unknown	PREDICTED: uncharacterized protein LOC4334054 [Oryza sativa Japonica Group]
LOC_Os08g19550	2	278	0.118696	17.2201	0	5.91989	up	--	--	Molecular Function: transcription factor activity, sequence-specific DNA binding (GO:0003700);; Cellular Component: nucleus (GO:0005634);; Cellular Component: mitochondrion (GO:0005739);; Biological Process: regulation of transcription, DNA-templated (GO:0006355);; Molecular Function: sequence-specific DNA binding (GO:0043565);;	--	--	--	--	--	--	--	--	Os08g0291700 [Oryza sativa Japonica Group]
LOC_Os04g44120	2	265	0.100429	18.3077	0	5.85146	up	--	--	Biological Process: developmental process involved in reproduction (GO:0003006);; Biological Process: post-embryonic development (GO:0009791);; Biological Process: response to organic substance (GO:0010033);; Cellular Component: cytoplasmic vesicle (GO:0016023);; Biological Process: macromolecule metabolic process (GO:0043170);; Biological Process: cellular metabolic process (GO:0044237);; Biolog…	--	--	--	--	--	--	--	--	--
LOC_Os06g32200	5	436	0.233388	27.6383	0	5.85042	up	--	--	Biological Process: defense response (GO:0006952);; Biological Process: response to salicylic acid (GO:0009751);; Biological Process: jasmonic acid mediated signaling pathway (GO:0009867);; Cellular Component: cytoplasmic vesicle (GO:0016023);; Molecular Function: toxin activity (GO:0050827);;	--	--	--	--	--	Thionin OS=Brassica rapa subsp. pekinensis OX=51351 GN=THI2 PE=2 SV=1	--	--	thionin Osthi1-like [Oryza sativa Japonica Group]
LOC_Os05g02754	0	149	0	2.10075	0	5.83455	up	[P]	Inorganic ion transport and metabolism	Molecular Function: UDP-glucose transmembrane transporter activity (GO:0005460);; Molecular Function: protein binding (GO:0005515);; Cellular Component: plasma membrane (GO:0005886);; Biological Process: response to aluminum ion (GO:0010044);; Cellular Component: vesicle membrane (GO:0012506);; Biological Process: UDP-glucose transport (GO:0015786);; Cellular Component: integral component of memb…	K02069|2.74364e-103|osa:4337635|K02069 putative ABC transport system permease protein | (RefSeq) STAR2; UPF0014 membrane protein STAR2	--	--	--	Uncharacterised protein family (UPF0014)	UPF0014 membrane protein STAR2 OS=Oryza sativa subsp. japonica OX=39947 GN=STAR2 PE=1 SV=1	S	Function unknown	Os05g0119000 [Oryza sativa Japonica Group]
LOC_Os01g26000	0	145	0	1.08058	0	5.79599	up	[I]	Lipid transport and metabolism	Molecular Function: diacylglycerol O-acyltransferase activity (GO:0004144);; Cellular Component: mitochondrion (GO:0005739);; Biological Process: metabolic process (GO:0008152);; Cellular Component: plastoglobule (GO:0010287);; Molecular Function: transferase activity, transferring acyl groups other than amino-acyl groups (GO:0016747);; Biological Process: triglyceride biosynthetic process (GO:00…	--	--	--	--	Serine aminopeptidase, S33;; Alpha/beta hydrolase family;; BAAT / Acyl-CoA thioester hydrolase C terminal;; alpha/beta hydrolase fold;; Diacylglycerol acyltransferase	Acyltransferase-like protein At1g54570, chloroplastic OS=Arabidopsis thaliana OX=3702 GN=At1g54570 PE=1 SV=1	I	Lipid transport and metabolism	PREDICTED: acyltransferase-like protein At1g54570, chloroplastic isoform X1 [Oryza sativa Japonica Group]
LOC_Os04g29000	0	137	0	2.38209	0	5.71563	up	--	--	Molecular Function: sulfotransferase activity (GO:0008146);; Biological Process: response to abiotic stimulus (GO:0009628);; Biological Process: jasmonic acid metabolic process (GO:0009694);; Biological Process: response to cytokinin (GO:0009735);; Biological Process: hormone-mediated signaling pathway (GO:0009755);; Biological Process: flavonoid metabolic process (GO:0009812);; Biological Proces…	--	--	[R]	General function prediction only	Sulfotransferase domain	Cytosolic sulfotransferase 5 OS=Arabidopsis thaliana OX=3702 GN=SOT5 PE=1 SV=1	S	Function unknown	PREDICTED: cytosolic sulfotransferase 8 [Oryza sativa Japonica Group]
LOC_Os09g20260	0	137	0	2.21303	0	5.71563	up	[E]	Amino acid transport and metabolism	Cellular Component: mitochondrion (GO:0005739);; Biological Process: polyamine catabolic process (GO:0006598);; Biological Process: response to stress (GO:0006950);; Cellular Component: cytoplasmic vesicle (GO:0016023);; Biological Process: chromatin organization (GO:0016568);; Biological Process: primary metabolic process (GO:0044238);; Biological Process: cellular biosynthetic process (GO:00442…	K13366|0|osa:4346881|K13366 polyamine oxidase [EC:1.5.3.14 1.5.3.16 1.5.3.-] | (RefSeq) OJ1759_F09.3, P0564H06.9; polyamine oxidase	Arginine and proline metabolism (ko00330);; beta-Alanine metabolism (ko00410)	[Q]	Secondary metabolites biosynthesis, transport and catabolism	Flavin containing amine oxidoreductase	Polyamine oxidase OS=Zea mays OX=4577 GN=PAO PE=1 SV=1	S	Function unknown	putative polyamine oxidase precursor [Oryza sativa Japonica Group]
LOC_Os01g57470	0	134	0	3.25867	0	5.6843	up	--	--	Molecular Function: copper ion binding (GO:0005507);; Molecular Function: calcium ion binding (GO:0005509);; Molecular Function: protein binding (GO:0005515);; Cellular Component: extracellular region (GO:0005576);; Cellular Component: nucleus (GO:0005634);; Cellular Component: cytosol (GO:0005829);; Biological Process: protein folding (GO:0006457);; Biological Process: response to water deprivat…	--	--	[ZD]	Cytoskeleton;; Cell cycle control, cell division, chromosome partitioning	EF-hand domain pair;; EF hand;; Cytoskeletal-regulatory complex EF hand	Calcium-binding protein PBP1 OS=Arabidopsis thaliana OX=3702 GN=PBP1 PE=1 SV=1	DTZ	Cell cycle control, cell division, chromosome partitioning;; Signal transduction mechanisms;; Cytoskeleton	PREDICTED: calcium-binding protein PBP1 [Oryza sativa Japonica Group]
LOC_Os04g41860	1	183	0.001109	4.4479	0	5.66993	up	--	--	Molecular Function: catalytic activity (GO:0003824);; Cellular Component: intrinsic component of membrane (GO:0031224);; Biological Process: macromolecule metabolic process (GO:0043170);; Cellular Component: intracellular membrane-bounded organelle (GO:0043231);; Biological Process: cellular metabolic process (GO:0044237);; Biological Process: primary metabolic process (GO:0044238);; Cellular Com…	--	--	--	--	--	--	S	Function unknown	PREDICTED: uncharacterized protein LOC4336276 [Oryza sativa Japonica Group]
LOC_Os04g34600	0	130	0	2.86154	0	5.64144	up	--	--	Cellular Component: nucleus (GO:0005634);; Cellular Component: cytosol (GO:0005829);; Biological Process: response to stress (GO:0006950);; Cellular Component: plastid (GO:0009536);; Biological Process: actin nucleation (GO:0045010);; Biological Process: barbed-end actin filament capping (GO:0051016);;	--	--	--	--	ABA/WDS induced protein	--	S	Function unknown	PREDICTED: uncharacterized protein LOC9272168 [Oryza sativa Japonica Group]
LOC_Os01g10504	0	128	0	3.12965	0	5.61952	up	--	--	Biological Process: protein import into nucleus, translocation (GO:0000060);; Molecular Function: DNA binding (GO:0003677);; Molecular Function: transcription factor activity, sequence-specific DNA binding (GO:0003700);; Cellular Component: nucleus (GO:0005634);; Cellular Component: cytoplasm (GO:0005737);; Biological Process: regulation of transcription, DNA-templated (GO:0006355);; Biological P…	K09264|0|osa:9271572|K09264 MADS-box transcription factor, plant | (RefSeq) MADS3, OsMADS3, RAG, RMADS222; MADS-box transcription factor 3	--	[K]	Transcription	SRF-type transcription factor (DNA-binding and dimerisation domain);; K-box region	MADS-box transcription factor 3 OS=Oryza sativa subsp. japonica OX=39947 GN=MADS3 PE=2 SV=1	K	Transcription	PREDICTED: MADS-box transcription factor 3 isoform X1 [Oryza sativa Japonica Group]
LOC_Os10g21790	5	365	0.216515	14.3536	0	5.59569	up	--	--	Cellular Component: cytoplasmic vesicle (GO:0016023);;	--	--	--	--	PLAT/LH2 domain;; Embryo-specific protein 3, (ATS3)	PLAT domain-containing protein 2 OS=Arabidopsis thaliana OX=3702 GN=PLAT2 PE=2 SV=1	S	Function unknown	PREDICTED: uncharacterized protein LOC4348446 [Oryza sativa Japonica Group]
Oryza_sativa_newGene_1658	0	122	0	3.35616	0	5.5517	up	--	--	--	--	--	--	--	--	--	--	--	Os05g0553500 [Oryza sativa Japonica Group]
LOC_Os07g32510	73	3373	0.786883	33.296	0	5.49488	up	--	--	Molecular Function: DNA binding (GO:0003677);; Molecular Function: transcription factor activity, sequence-specific DNA binding (GO:0003700);; Cellular Component: nucleus (GO:0005634);; Biological Process: regulation of transcription, DNA-templated (GO:0006355);; Molecular Function: zinc ion binding (GO:0008270);; Biological Process: determination of bilateral symmetry (GO:0009855);; Biological P…	--	--	--	--	Dof domain, zinc finger	Dof zinc finger protein DOF5.3 OS=Arabidopsis thaliana OX=3702 GN=DOF5.3 PE=2 SV=1	S	Function unknown	hypothetical protein OsI_26149 [Oryza sativa Indica Group]
LOC_Os04g57840	22	1097	0.24683	7.08968	0	5.49305	up	[S]	Function unknown	Cellular Component: extracellular region (GO:0005576);; Cellular Component: vacuolar membrane (GO:0005774);; Cellular Component: plasma membrane (GO:0005886);; Biological Process: iron ion transport (GO:0006826);; Biological Process: oligopeptide transport (GO:0006857);; Biological Process: amino acid transport (GO:0006865);; Molecular Function: cellulase activity (GO:0008810);; Biological Proces…	--	--	--	--	OPT oligopeptide transporter protein	Probable metal-nicotianamine transporter YSL10 OS=Oryza sativa subsp. japonica OX=39947 GN=YSL10 PE=2 SV=2	S	Function unknown	Os04g0674600, partial [Oryza sativa Japonica Group]
LOC_Os04g24469	0	117	0	4.67649	0	5.49264	up	--	--	Cellular Component: plasma membrane (GO:0005886);; Biological Process: trichome branching (GO:0010091);; Biological Process: DNA endoreduplication (GO:0042023);; Biological Process: protein modification by small protein conjugation or removal (GO:0070647);;	--	--	--	--	--	23 kDa jasmonate-induced protein OS=Hordeum vulgare OX=4513 PE=2 SV=1	S	Function unknown	PREDICTED: 23 kDa jasmonate-induced protein [Oryza sativa Japonica Group]
LOC_Os12g30824	3	244	0.019929	2.69354	0	5.45458	up	--	--	Molecular Function: magnesium ion binding (GO:0000287);; Cellular Component: mitochondrion (GO:0005739);; Biological Process: defense response (GO:0006952);; Cellular Component: plastid (GO:0009536);; Cellular Component: chloroplast stroma (GO:0009570);; Biological Process: gibberellin metabolic process (GO:0009685);; Biological Process: gibberellin biosynthetic process (GO:0009686);; Biological …	K14037|0|osa:4352248|K14037 ent-sandaracopimaradiene/labdatriene synthase [EC:4.2.3.29 4.2.3.99] | (RefSeq) KS10, KSL10, OsKS10, OsKSL10; ent-sandaracopimara-8(14),15-diene synthase	Diterpenoid biosynthesis (ko00904)	--	--	Terpene synthase family, metal binding domain;; Terpene synthase, N-terminal domain	Ent-sandaracopimara-8(14),15-diene synthase OS=Oryza sativa subsp. japonica OX=39947 GN=KSL10 PE=1 SV=2	--	--	PREDICTED: ent-sandaracopimara-8(14),15-diene synthase [Oryza sativa Japonica Group]
LOC_Os08g10590	1	154	0	1.8974	0	5.4249	up	--	--	Molecular Function: DNA binding (GO:0003677);; Cellular Component: nucleus (GO:0005634);;	--	--	--	--	--	--	S	Function unknown	PREDICTED: uncharacterized protein LOC4344932 isoform X1 [Oryza sativa Japonica Group]
LOC_Os06g46700	1	154	0.001933	14.5538	0	5.4249	up	--	--	Biological Process: photorespiration (GO:0009853);;	--	--	--	--	--	--	S	Function unknown	unknown protein [Oryza sativa Japonica Group]
Oryza_sativa_newGene_974	0	105	0	1.54737	5.55112e-16	5.34018	up	--	--	Cellular Component: plastid (GO:0009536);;	--	--	--	--	--	--	--	--	unknown protein [Oryza sativa Japonica Group]
LOC_Os07g02940	1	144	6e-06	4.29434	0	5.32974	up	--	--	--	--	--	--	--	Protein of unknown function, DUF538	--	S	Function unknown	PREDICTED: uncharacterized protein LOC9268981 [Oryza sativa Japonica Group]
LOC_Os03g20720	168	6757	1.18615	43.2369	0	5.32342	up	--	--	Molecular Function: binding (GO:0005488);; Biological Process: intracellular protein transport (GO:0006886);; Biological Process: multicellular organism development (GO:0007275);; Molecular Function: GTPase activator activity (GO:0008060);; Molecular Function: zinc ion binding (GO:0008270);; Cellular Component: membrane (GO:0016020);; Biological Process: regulation of GTPase activity (GO:0032312)…	--	--	[T]	Signal transduction mechanisms	Putative GTPase activating protein for Arf	Probable ADP-ribosylation factor GTPase-activating protein AGD14 OS=Arabidopsis thaliana OX=3702 GN=AGD14 PE=1 SV=2	U	Intracellular trafficking, secretion, and vesicular transport	GTPase activating protein, putative, expressed [Oryza sativa Japonica Group]
LOC_Os12g29710	1	143	0.001452	0.795134	0	5.31987	up	[U]	Intracellular trafficking, secretion, and vesicular transport	Molecular Function: binding (GO:0005488);; Molecular Function: ATP binding (GO:0005524);; Biological Process: defense response (GO:0006952);; Molecular Function: nucleoside-triphosphatase activity (GO:0017111);; Molecular Function: ADP binding (GO:0043531);;	--	--	[T]	Signal transduction mechanisms	NB-ARC domain;; Leucine Rich repeats (2 copies)	Disease resistance protein RGA2 OS=Solanum bulbocastanum OX=147425 GN=RGA2 PE=1 SV=1	S	Function unknown	NB-ARC domain containing protein [Oryza sativa Japonica Group]
LOC_Os01g66260	9	451	0.200879	10.1001	0	5.29452	up	--	--	Biological Process: cellular process (GO:0009987);; Cellular Component: nuclear part (GO:0044428);;	--	--	--	--	Protein of unknown function (DUF295)	--	S	Function unknown	hypothetical protein [Oryza sativa Japonica Group]
LOC_Os04g38010	0	101	0	1.74753	1.55431e-15	5.28556	up	[G]	Carbohydrate transport and metabolism	Cellular Component: plasma membrane (GO:0005886);; Biological Process: protein folding (GO:0006457);; Biological Process: purine nucleobase transport (GO:0006863);; Molecular Function: sucrose:proton symporter activity (GO:0008506);; Biological Process: response to heat (GO:0009408);; Biological Process: response to high light intensity (GO:0009644);; Biological Process: response to nitrate (GO:0…	--	--	[R]	General function prediction only	Sugar (and other) transporter;; Major Facilitator Superfamily	Sugar transport protein MST1 OS=Oryza sativa subsp. japonica OX=39947 GN=MST1 PE=2 SV=1	G	Carbohydrate transport and metabolism	PREDICTED: sugar transport protein 5 [Oryza sativa Japonica Group]
LOC_Os10g11730	3	212	0.092097	8.68534	0	5.25411	up	--	--	Cellular Component: cytoplasmic vesicle (GO:0016023);;	--	--	--	--	Probable lipid transfer	--	S	Function unknown	Os10g0193100 [Oryza sativa Japonica Group]
LOC_Os05g47790	0	98	0	0.528131	3.66374e-15	5.24319	up	--	--	Cellular Component: plastid (GO:0009536);;	--	--	--	--	DUF761-associated sequence motif;; Domain of unknown function (DUF4378)	--	S	Function unknown	PREDICTED: uncharacterized protein LOC4339531 [Oryza sativa Japonica Group]
LOC_Os07g11790	0	94	0	1.18674	1.17684e-14	5.18469	up	--	--	Molecular Function: magnesium ion binding (GO:0000287);; Biological Process: metabolic process (GO:0008152);; Molecular Function: terpene synthase activity (GO:0010333);; Molecular Function: sesquiterpene synthase activity (GO:0010334);; Biological Process: geranyl diphosphate metabolic process (GO:0033383);;	--	--	--	--	Terpene synthase family, metal binding domain;; Terpene synthase, N-terminal domain	Alpha-humulene synthase OS=Zingiber zerumbet OX=311405 GN=ZSS1 PE=1 SV=1	S	Function unknown	PREDICTED: alpha-humulene synthase isoform X1 [Oryza sativa Japonica Group]
LOC_Os10g23900	0	92	0	1.47479	2.14273e-14	5.15452	up	[E]	Amino acid transport and metabolism	Molecular Function: aromatic-L-amino-acid decarboxylase activity (GO:0004058);; Molecular Function: tyrosine decarboxylase activity (GO:0004837);; Molecular Function: binding (GO:0005488);; Cellular Component: nucleus (GO:0005634);; Cellular Component: cytoplasm (GO:0005737);; Biological Process: cellular amino acid metabolic process (GO:0006520);; Biological Process: L-phenylalanine catabolic pr…	K01592|0|osa:4348505|K01592 tyrosine decarboxylase [EC:4.1.1.25] | (RefSeq) tyrosine decarboxylase 1	Tyrosine metabolism (ko00350);; Isoquinoline alkaloid biosynthesis (ko00950)	[E]	Amino acid transport and metabolism	Pyridoxal-dependent decarboxylase conserved domain;; Beta-eliminating lyase	Tyrosine/DOPA decarboxylase 2 OS=Papaver somniferum OX=3469 GN=TYDC2 PE=2 SV=1	E	Amino acid transport and metabolism	PREDICTED: tyrosine decarboxylase 1 [Oryza sativa Japonica Group]
LOC_Os06g27610	0	92	0	3.94074	2.14273e-14	5.15452	up	--	--	Cellular Component: mitochondrion (GO:0005739);; Cellular Component: plastid (GO:0009536);;	--	--	--	--	--	--	S	Function unknown	hypothetical protein [Oryza sativa Japonica Group]
LOC_Os09g27960	48	1760	2.3113	45.5112	0	5.13589	up	--	--	Cellular Component: integral component of membrane (GO:0016021);; Cellular Component: cytoplasmic vesicle (GO:0016023);;	--	--	[S]	Function unknown	Uncharacterised protein family (UPF0220)	--	S	Function unknown	PREDICTED: transmembrane protein 50 homolog [Oryza sativa Japonica Group]
LOC_Os09g18470	0	88	0	2.63753	7.11653e-14	5.09223	up	[Q]	Secondary metabolites biosynthesis, transport and catabolism	Cellular Component: cytoplasm (GO:0005737);; Biological Process: response to stress (GO:0006950);; Biological Process: response to abscisic acid (GO:0009737);; Biological Process: embryo development ending in seed dormancy (GO:0009793);; Biological Process: cell wall modification involved in abscission (GO:0009830);; Biological Process: seed germination (GO:0009845);; Biological Process: response…	--	--	[QR]	Secondary metabolites biosynthesis, transport and catabolism;; General function prediction only	2OG-Fe(II) oxygenase superfamily	Probable 2-oxoglutarate/Fe(II)-dependent dioxygenase OS=Papaver somniferum OX=3469 GN=DIOX2 PE=2 SV=1	S	Function unknown	hypothetical protein OsJ_29031 [Oryza sativa Japonica Group]
LOC_Os08g20200	5	253	0.041616	3.16544	0	5.07154	up	[Q]	Secondary metabolites biosynthesis, transport and catabolism	Biological Process: mitotic cell cycle (GO:0000278);; Biological Process: double-strand break repair via homologous recombination (GO:0000724);; Molecular Function: transcription factor activity, sequence-specific DNA binding (GO:0003700);; Molecular Function: protein binding (GO:0005515);; Cellular Component: nucleus (GO:0005634);; Cellular Component: endoplasmic reticulum (GO:0005783);; Cellula…	K13356|0|osa:9267826|K13356 alcohol-forming fatty acyl-CoA reductase [EC:1.2.1.84] | (RefSeq) fatty acyl-CoA reductase 1	--	[I]	Lipid transport and metabolism	Male sterility protein;; Male sterility protein;; NAD dependent epimerase/dehydratase family;; 3-beta hydroxysteroid dehydrogenase/isomerase family;; Polysaccharide biosynthesis protein	Fatty acyl-CoA reductase 1 OS=Arabidopsis thaliana OX=3702 GN=FAR1 PE=1 SV=1	S	Function unknown	PREDICTED: fatty acyl-CoA reductase 1 [Oryza sativa Japonica Group]
LOC_Os05g43930	19	706	0.384697	13.1333	0	5.04608	up	[H]	Coenzyme transport and metabolism	Cellular Component: cytoplasm (GO:0005737);; Molecular Function: O-methyltransferase activity (GO:0008171);; Biological Process: isoflavonoid phytoalexin biosynthetic process (GO:0009701);; Biological Process: flavonoid metabolic process (GO:0009812);; Biological Process: alkaloid biosynthetic process (GO:0009821);; Molecular Function: isoflavone 4'-O-methyltransferase activity (GO:0030746);; Mol…	--	--	[R]	General function prediction only	O-methyltransferase;; Dimerisation domain	O-methyltransferase ZRP4 OS=Zea mays OX=4577 GN=ZRP4 PE=2 SV=1	S	Function unknown	PREDICTED: O-methyltransferase ZRP4 [Oryza sativa Japonica Group]
LOC_Os05g15690	0	85	0	1.72031	1.78746e-13	5.04368	up	--	--	Cellular Component: extracellular region (GO:0005576);; Cellular Component: cell wall (GO:0005618);; Biological Process: unidimensional cell growth (GO:0009826);; Biological Process: plant-type cell wall loosening (GO:0009828);; Biological Process: plant-type cell wall modification involved in multidimensional cell growth (GO:0009831);; Cellular Component: membrane (GO:0016020);; Cellular Compone…	--	--	--	--	Pollen allergen;; Lytic transglycolase	Expansin-B18 OS=Oryza sativa subsp. japonica OX=39947 GN=EXPB18 PE=2 SV=1	G	Carbohydrate transport and metabolism	PREDICTED: expansin-B18 [Oryza sativa Japonica Group]
LOC_Os01g11730	48	1624	1.23395	26.6854	0	5.02005	up	[IR]	Lipid transport and metabolism;; General function prediction only	Cellular Component: cell wall (GO:0005618);; Cellular Component: vacuole (GO:0005773);; Biological Process: lipid metabolic process (GO:0006629);; Biological Process: defense response (GO:0006952);; Cellular Component: cytoplasmic vesicle (GO:0016023);; Molecular Function: hydrolase activity, acting on ester bonds (GO:0016788);; Biological Process: primary metabolic process (GO:0044238);; Biologi…	--	--	--	--	GDSL-like Lipase/Acylhydrolase	GDSL esterase/lipase At1g28570 OS=Arabidopsis thaliana OX=3702 GN=At1g28570 PE=3 SV=1	S	Function unknown	PREDICTED: GDSL esterase/lipase At5g45910 [Oryza sativa Japonica Group]
LOC_Os01g43740	57	1844	0.79108	23.4008	0	4.96725	up	[QV]	Secondary metabolites biosynthesis, transport and catabolism;; Defense mechanisms	Biological Process: transition metal ion transport (GO:0000041);; Molecular Function: monooxygenase activity (GO:0004497);; Molecular Function: iron ion binding (GO:0005506);; Cellular Component: endoplasmic reticulum (GO:0005783);; Molecular Function: steroid hydroxylase activity (GO:0008395);; Molecular Function: electron carrier activity (GO:0009055);; Biological Process: response to light sti…	--	--	[QI]	Secondary metabolites biosynthesis, transport and catabolism;; Lipid transport and metabolism	Cytochrome P450	Cytochrome P450 72A13 OS=Arabidopsis thaliana OX=3702 GN=CYP72A13 PE=2 SV=1	Q	Secondary metabolites biosynthesis, transport and catabolism	PREDICTED: cytochrome P450 72A13 [Oryza sativa Japonica Group]
LOC_Os01g18970	19	665	0.513239	16.3292	0	4.9601	up	--	--	Molecular Function: peroxidase activity (GO:0004601);; Molecular Function: protein binding (GO:0005515);; Cellular Component: cell wall (GO:0005618);; Cellular Component: vacuolar membrane (GO:0005774);; Cellular Component: Golgi apparatus (GO:0005794);; Cellular Component: cytosol (GO:0005829);; Biological Process: response to oxidative stress (GO:0006979);; Biological Process: metabolic process…	--	--	--	--	Peroxidase	Peroxidase 2 OS=Zea mays OX=4577 GN=PER2 PE=2 SV=1	--	--	PREDICTED: peroxidase 2-like [Oryza sativa Japonica Group]
LOC_Os07g11870	0	79	0	0.963348	1.19271e-12	4.94139	up	[QV]	Secondary metabolites biosynthesis, transport and catabolism;; Defense mechanisms	Molecular Function: iron ion binding (GO:0005506);; Molecular Function: electron carrier activity (GO:0009055);; Cellular Component: integral component of membrane (GO:0016021);; Cellular Component: cytoplasmic vesicle (GO:0016023);; Biological Process: diterpenoid biosynthetic process (GO:0016102);; Molecular Function: heme binding (GO:0020037);; Molecular Function: ent-isokaurene C2-hydroxylase…	--	--	[Q]	Secondary metabolites biosynthesis, transport and catabolism	Cytochrome P450	Ent-cassadiene C2-hydroxylase OS=Oryza sativa subsp. japonica OX=39947 GN=CYP71Z7 PE=1 SV=1	Q	Secondary metabolites biosynthesis, transport and catabolism	PREDICTED: ent-cassadiene C2-hydroxylase-like [Oryza sativa Japonica Group]
LOC_Os07g34280	0	77	0	1.20529	2.28262e-12	4.90562	up	[I]	Lipid transport and metabolism	Molecular Function: carboxylic ester hydrolase activity (GO:0004091);; Cellular Component: cytoplasm (GO:0005737);; Biological Process: metabolic process (GO:0008152);; Biological Process: response to organic substance (GO:0010033);; Molecular Function: hydrolase activity (GO:0016787);; Biological Process: single-organism metabolic process (GO:0044710);; Biological Process: single-organism cellul…	--	--	[V]	Defense mechanisms	alpha/beta hydrolase fold;; Carboxylesterase family	2-hydroxyisoflavanone dehydratase OS=Glycyrrhiza echinata OX=46348 GN=HIDM PE=1 SV=1	I	Lipid transport and metabolism	PREDICTED: probable carboxylesterase 3 [Oryza sativa Japonica Group]
LOC_Os02g57800	17	550	0.161277	5.00302	0	4.82696	up	--	--	Biological Process: carbohydrate metabolic process (GO:0005975);; Biological Process: phosphate-containing compound metabolic process (GO:0006796);; Biological Process: cellular macromolecule metabolic process (GO:0044260);; Biological Process: single-organism process (GO:0044699);;	--	--	[R]	General function prediction only	PPR repeat family;; PPR repeat;; PPR repeat;; Pentatricopeptide repeat domain;; Pentacotripeptide-repeat region of PRORP;; Tetratricopeptide repeat;; Mitochondrial 28S ribosomal protein S27;; Tetratricopeptide repeat	Pentatricopeptide repeat-containing protein At5g14770, mitochondrial OS=Arabidopsis thaliana OX=3702 GN=At5g14770 PE=3 SV=2	S	Function unknown	PREDICTED: pentatricopeptide repeat-containing protein At5g14770, mitochondrial [Oryza sativa Japonica Group]
LOC_Os07g47960	8	293	0.183153	6.39633	0	4.80589	up	--	--	Molecular Function: DNA binding (GO:0003677);; Cellular Component: nucleus (GO:0005634);; Molecular Function: protein dimerization activity (GO:0046983);;	--	--	--	--	--	--	S	Function unknown	PREDICTED: uncharacterized protein LOC9270706 [Oryza sativa Japonica Group]
LOC_Os03g53410	0	71	0	1.11085	1.68626e-11	4.79264	up	[T]	Signal transduction mechanisms	Biological Process: cell morphogenesis (GO:0000902);; Molecular Function: protein serine/threonine kinase activity (GO:0004674);; Molecular Function: protein serine/threonine/tyrosine kinase activity (GO:0004712);; Molecular Function: binding (GO:0005488);; Molecular Function: ATP binding (GO:0005524);; Cellular Component: endoplasmic reticulum (GO:0005783);; Cellular Component: plasma membrane (…	--	--	[T]	Signal transduction mechanisms	Protein tyrosine kinase;; Protein kinase domain	Serine/threonine-protein kinase STY13 OS=Arabidopsis thaliana OX=3702 GN=STY13 PE=1 SV=2	T	Signal transduction mechanisms	PREDICTED: serine/threonine-protein kinase HT1 [Oryza sativa Japonica Group]
LOC_Os10g09160	0	70	0	1.11715	2.37221e-11	4.77292	up	[QV]	Secondary metabolites biosynthesis, transport and catabolism;; Defense mechanisms	Molecular Function: monooxygenase activity (GO:0004497);; Molecular Function: iron ion binding (GO:0005506);; Molecular Function: electron carrier activity (GO:0009055);; Cellular Component: cytoplasmic vesicle (GO:0016023);; Biological Process: diterpenoid biosynthetic process (GO:0016102);; Molecular Function: oxidoreductase activity, acting on paired donors, with incorporation or reduction of …	--	--	[Q]	Secondary metabolites biosynthesis, transport and catabolism	Cytochrome P450	Premnaspirodiene oxygenase OS=Hyoscyamus muticus OX=35626 GN=CYP71D55 PE=1 SV=1	Q	Secondary metabolites biosynthesis, transport and catabolism	Cytochrome P450 family protein, expressed [Oryza sativa Japonica Group]
LOC_Os02g25960	5	205	0.042533	1.94263	0	4.77153	up	[D]	Cell cycle control, cell division, chromosome partitioning	Molecular Function: catalytic activity (GO:0003824);; Molecular Function: voltage-gated potassium channel activity (GO:0005249);; Molecular Function: binding (GO:0005488);; Biological Process: ion transport (GO:0006811);; Biological Process: response to stress (GO:0006950);; Biological Process: anatomical structure morphogenesis (GO:0009653);; Biological Process: response to hormone (GO:0009725);…	--	--	[R]	General function prediction only	Ankyrin repeats (3 copies);; Ankyrin repeats (many copies);; Ankyrin repeat;; Ankyrin repeats (many copies);; Ankyrin repeat	Potassium channel SKOR OS=Arabidopsis thaliana OX=3702 GN=SKOR PE=1 SV=1	S	Function unknown	PREDICTED: ankyrin-3 [Oryza sativa Japonica Group]
LOC_Os02g17090	0	69	0	0.708124	3.34512e-11	4.75292	up	[O]	Posttranslational modification, protein turnover, chaperones	Molecular Function: serine-type endopeptidase activity (GO:0004252);; Cellular Component: cell wall (GO:0005618);; Biological Process: proteolysis (GO:0006508);; Molecular Function: serine-type peptidase activity (GO:0008236);; Cellular Component: plant-type cell wall (GO:0009505);; Cellular Component: external side of plasma membrane (GO:0009897);; Biological Process: stomatal complex morphogene…	--	--	--	--	Subtilase family;; Peptidase inhibitor I9	Subtilisin-like protease SBT3.9 OS=Arabidopsis thaliana OX=3702 GN=SBT3.9 PE=3 SV=1	O	Posttranslational modification, protein turnover, chaperones	PREDICTED: subtilisin-like protease SBT3.9 [Oryza sativa Japonica Group]
LOC_Os01g01660	5	200	0.094614	4.20601	0	4.73637	up	[R]	General function prediction only	Molecular Function: transcription factor activity, sequence-specific DNA binding (GO:0003700);; Molecular Function: protein binding (GO:0005515);; Cellular Component: nucleus (GO:0005634);; Cellular Component: cytoplasm (GO:0005737);; Cellular Component: plasma membrane (GO:0005886);; Biological Process: transcription, DNA-templated (GO:0006351);; Biological Process: response to oxidative stress …	--	--	--	--	NmrA-like family;; NAD(P)H-binding;; 3-beta hydroxysteroid dehydrogenase/isomerase family;; NAD dependent epimerase/dehydratase family	Isoflavone reductase homolog IRL OS=Zea mays OX=4577 GN=IRL PE=2 SV=1	S	Function unknown	PREDICTED: isoflavone reductase homolog IRL [Oryza sativa Japonica Group]
LOC_Os11g44880	0	68	0	0.510839	4.7284e-11	4.73265	up	--	--	Molecular Function: nucleotide binding (GO:0000166);; Biological Process: mitotic cell cycle (GO:0000278);; Biological Process: telomere maintenance (GO:0000723);; Biological Process: cell morphogenesis (GO:0000902);; Biological Process: cytokinesis by cell plate formation (GO:0000911);; Cellular Component: nucleus (GO:0005634);; Cellular Component: vacuole (GO:0005773);; Cellular Component: kine…	K10406|0|osa:4351096|K10406 kinesin family member C2/C3 | (RefSeq) kinesin-4	--	[Z]	Cytoskeleton	Kinesin motor domain;; Microtubule binding;; Calponin homology (CH) domain	Kinesin-like protein KIN-14P OS=Oryza sativa subsp. japonica OX=39947 GN=KIN14P PE=3 SV=2	Z	Cytoskeleton	RecName: Full=Kinesin-like protein KIN-14P
LOC_Os09g15560	41	1127	0.819916	20.7541	0	4.70843	up	--	--	Cellular Component: plastid (GO:0009536);; Cellular Component: intracellular part (GO:0044424);;	--	--	--	--	F-box-like;; F-box domain	--	S	Function unknown	PREDICTED: uncharacterized protein LOC4346731 [Oryza sativa Japonica Group]
LOC_Os09g15550	13	402	0.222284	6.71587	0	4.70495	up	--	--	Cellular Component: plastid (GO:0009536);;	--	--	--	--	F-box-like	--	S	Function unknown	PREDICTED: uncharacterized protein LOC4346730 [Oryza sativa Japonica Group]
LOC_Os01g12940	96	2532	2.6784	56.9563	0	4.69868	up	[F]	Nucleotide transport and metabolism	Molecular Function: catalytic activity (GO:0003824);; Molecular Function: binding (GO:0005488);; Cellular Component: extracellular region (GO:0005576);; Cellular Component: plasma membrane (GO:0005886);; Biological Process: nucleoside metabolic process (GO:0009116);; Cellular Component: cytoplasmic vesicle (GO:0016023);; Cellular Component: anchored component of membrane (GO:0031225);; Biological…	--	--	--	--	Phosphorylase superfamily	Bark storage protein A OS=Populus deltoides OX=3696 GN=BSPA PE=2 SV=1	F	Nucleotide transport and metabolism	Os01g0229800 [Oryza sativa Japonica Group]
LOC_Os04g51290	0	66	0	2.06847	9.51738e-11	4.69122	up	--	--	Molecular Function: catalytic activity (GO:0003824);; Molecular Function: protein binding (GO:0005515);; Cellular Component: mitochondrion (GO:0005739);; Cellular Component: plasma membrane (GO:0005886);; Biological Process: signal transduction (GO:0007165);; Biological Process: multicellular organism development (GO:0007275);; Cellular Component: chloroplast (GO:0009507);; Cellular Component: pl…	--	--	--	--	--	Multiple organellar RNA editing factor 2, chloroplastic OS=Arabidopsis thaliana OX=3702 GN=MORF2 PE=1 SV=1	--	--	Os04g0602000 [Oryza sativa Japonica Group]
LOC_Os07g43260	16	471	0.587992	16.486	0	4.67963	up	--	--	Cellular Component: ubiquitin ligase complex (GO:0000151);; Biological Process: microtubule cytoskeleton organization (GO:0000226);; Molecular Function: protein serine/threonine kinase activity (GO:0004674);; Molecular Function: ubiquitin-protein transferase activity (GO:0004842);; Molecular Function: protein binding (GO:0005515);; Cellular Component: nucleolus (GO:0005730);; Cellular Component: …	--	--	[O]	Posttranslational modification, protein turnover, chaperones	Skp1 family, dimerisation domain;; Skp1 family, tetramerisation domain	SKP1-like protein 11 OS=Arabidopsis thaliana OX=3702 GN=ASK11 PE=1 SV=1	O	Posttranslational modification, protein turnover, chaperones	putative Skp1(S-phase kinase-associated protein1) [Oryza sativa Japonica Group]
LOC_Os03g40210	11	344	0.095204	3.27093	0	4.67853	up	--	--	--	--	--	--	--	--	--	--	--	hypothetical protein [Oryza sativa Japonica Group]
LOC_Os04g27070	0	63	0	1.00874	2.76977e-10	4.62677	up	--	--	Molecular Function: magnesium ion binding (GO:0000287);; Biological Process: metabolic process (GO:0008152);; Cellular Component: plastid (GO:0009536);; Molecular Function: terpene synthase activity (GO:0010333);; Biological Process: farnesyl diphosphate catabolic process (GO:0045339);; Molecular Function: (+)-delta-cadinene synthase activity (GO:0047461);; Biological Process: cadinene biosynthet…	--	--	--	--	Terpene synthase family, metal binding domain;; Terpene synthase, N-terminal domain	(S)-beta-bisabolene synthase OS=Zingiber officinale OX=94328 GN=TPS1 PE=1 SV=1	--	--	OSJNBa0032I19.10 [Oryza sativa Japonica Group]
LOC_Os02g56260	0	63	0	0.502637	2.76977e-10	4.62677	up	[G]	Carbohydrate transport and metabolism	Molecular Function: catalytic activity (GO:0003824);; Molecular Function: binding (GO:0005488);; Biological Process: biosynthetic process (GO:0009058);; Cellular Component: membrane (GO:0016020);; Molecular Function: transferase activity, transferring glycosyl groups (GO:0016757);; Biological Process: primary metabolic process (GO:0044238);; Biological Process: cellular macromolecule metabolic pr…	--	--	--	--	--	--	S	Function unknown	PREDICTED: uncharacterized protein LOC9272519 [Oryza sativa Japonica Group]
LOC_Os10g36180	0	62	0	0.956665	3.97505e-10	4.60462	up	--	--	Molecular Function: binding (GO:0005488);; Cellular Component: nucleus (GO:0005634);; Biological Process: RNA processing (GO:0006396);; Cellular Component: intracellular organelle part (GO:0044446);; Biological Process: single-organism cellular process (GO:0044763);; Biological Process: regulation of biological process (GO:0050789);;	--	--	--	--	--	--	S	Function unknown	PREDICTED: low-temperature-induced 65 kDa protein [Oryza sativa Japonica Group]
LOC_Os02g06725	0	62	0	0.577174	3.97505e-10	4.60462	up	--	--	Cellular Component: membrane (GO:0016020);; Molecular Function: hydrolase activity (GO:0016787);; Cellular Component: intracellular membrane-bounded organelle (GO:0043231);; Cellular Component: cytoplasmic part (GO:0044444);; Molecular Function: organic cyclic compound binding (GO:0097159);; Molecular Function: heterocyclic compound binding (GO:1901363);;	--	--	--	--	--	--	S	Function unknown	Os02g0162766 [Oryza sativa Japonica Group]
LOC_Os07g35860	2	110	0.065462	3.27402	1.09912e-14	4.60302	up	--	--	Molecular Function: copper ion binding (GO:0005507);; Cellular Component: plasma membrane (GO:0005886);; Molecular Function: electron carrier activity (GO:0009055);; Cellular Component: cytoplasmic vesicle (GO:0016023);; Biological Process: cellular component organization (GO:0016043);; Cellular Component: anchored component of membrane (GO:0031225);; Cellular Component: intracellular membrane-bo…	--	--	--	--	Plastocyanin-like domain	Uclacyanin 1 OS=Arabidopsis thaliana OX=3702 GN=UCC1 PE=1 SV=1	S	Function unknown	PREDICTED: blue copper protein [Oryza sativa Japonica Group]
LOC_Os06g11700	3	134	0.045031	2.68066	2.22045e-16	4.60264	up	--	--	Biological Process: response to hypoxia (GO:0001666);; Molecular Function: catalytic activity (GO:0003824);; Molecular Function: binding (GO:0005488);; Cellular Component: extracellular region (GO:0005576);; Cellular Component: nucleoplasm (GO:0005654);; Cellular Component: Golgi apparatus (GO:0005794);; Cellular Component: cytosol (GO:0005829);; Biological Process: RNA processing (GO:0006396);; …	--	--	--	--	Phosphate-induced protein 1 conserved region	Protein EXORDIUM OS=Arabidopsis thaliana OX=3702 GN=EXO PE=2 SV=1	S	Function unknown	PREDICTED: protein EXORDIUM [Oryza sativa Japonica Group]
LOC_Os01g50820	1252	29969	16.6583	361.172	0	4.5941	up	[P]	Inorganic ion transport and metabolism	Cellular Component: plasma membrane (GO:0005886);; Cellular Component: chloroplast (GO:0009507);; Cellular Component: plant-type vacuole membrane (GO:0009705);; Molecular Function: nitrate transmembrane transporter activity (GO:0015112);; Biological Process: nitrate transport (GO:0015706);; Cellular Component: integral component of membrane (GO:0016021);; Biological Process: lateral root developm…	K02575|0|osa:4324249|K02575 MFS transporter, NNP family, nitrate/nitrite transporter | (RefSeq) NRT2.3, OsJ_03170, OsNRT2.3; high-affinity nitrate transporter 2.3	Nitrogen metabolism (ko00910)	--	--	Major Facilitator Superfamily	High-affinity nitrate transporter 2.3 OS=Oryza sativa subsp. japonica OX=39947 GN=NRT2.3 PE=1 SV=1	P	Inorganic ion transport and metabolism	PREDICTED: high-affinity nitrate transporter 2.3 [Oryza sativa Japonica Group]
LOC_Os05g43640	0	61	0	1.34647	5.72003e-10	4.58214	up	--	--	Cellular Component: nucleus (GO:0005634);; Cellular Component: mitochondrion (GO:0005739);; Biological Process: cellular process (GO:0009987);; Cellular Component: membrane (GO:0016020);; Cellular Component: intracellular organelle part (GO:0044446);; Cellular Component: cell periphery (GO:0071944);;	--	--	--	--	--	--	S	Function unknown	PREDICTED: uncharacterized protein LOC9267896 [Oryza sativa Japonica Group]
LOC_Os06g33080	12	344	0.28851	7.70523	0	4.57679	up	--	--	Molecular Function: peroxidase activity (GO:0004601);; Molecular Function: protein binding (GO:0005515);; Cellular Component: cell wall (GO:0005618);; Cellular Component: vacuole (GO:0005773);; Cellular Component: Golgi apparatus (GO:0005794);; Cellular Component: cytosol (GO:0005829);; Biological Process: response to oxidative stress (GO:0006979);; Biological Process: lignin biosynthetic process…	--	--	--	--	Peroxidase	Lignin-forming anionic peroxidase OS=Nicotiana sylvestris OX=4096 PE=2 SV=1	--	--	PREDICTED: lignin-forming anionic peroxidase [Oryza sativa Japonica Group]
LOC_Os09g39130	1	84	0.003777	0.811201	2.25941e-12	4.57069	up	--	--	--	--	--	--	--	--	--	--	--	PREDICTED: uncharacterized protein LOC4347869 [Oryza sativa Japonica Group]
LOC_Os11g34390	8	247	0.131215	4.12373	0	4.56191	up	--	--	Cellular Component: Golgi membrane (GO:0000139);; Molecular Function: protein binding (GO:0005515);; Cellular Component: endosome (GO:0005768);; Cellular Component: trans-Golgi network (GO:0005802);; Biological Process: response to external stimulus (GO:0009605);; Biological Process: response to abiotic stimulus (GO:0009628);; Biological Process: xyloglucan biosynthetic process (GO:0009969);; Bio…	--	--	[GM]	Carbohydrate transport and metabolism;; Cell wall/membrane/envelope biogenesis	galactosyl transferase GMA12/MNN10 family	Probable glycosyltransferase 6 OS=Oryza sativa subsp. japonica OX=39947 GN=GT6 PE=2 SV=1	S	Function unknown	RecName: Full=Probable glycosyltransferase 6; Short=OsGT6
LOC_Os01g18910	0	60	0	1.16847	8.25332e-10	4.55929	up	--	--	Molecular Function: peroxidase activity (GO:0004601);; Molecular Function: transporter activity (GO:0005215);; Molecular Function: binding (GO:0005488);; Cellular Component: extracellular region (GO:0005576);; Cellular Component: cell wall (GO:0005618);; Biological Process: transport (GO:0006810);; Biological Process: response to oxidative stress (GO:0006979);; Biological Process: metabolic proce…	--	--	--	--	Peroxidase	Peroxidase 2 OS=Zea mays OX=4577 GN=PER2 PE=2 SV=1	--	--	putative peroxidase [Oryza sativa Japonica Group]
LOC_Os07g25060	10	290	1.06309	28.2919	0	4.54368	up	--	--	Cellular Component: cytoplasmic vesicle (GO:0016023);;	--	--	--	--	--	--	S	Function unknown	PREDICTED: uncharacterized protein LOC107275265 [Oryza sativa Japonica Group]
LOC_Os04g10060	3	128	0.020628	1.17097	8.88178e-16	4.53787	up	--	--	Molecular Function: magnesium ion binding (GO:0000287);; Cellular Component: mitochondrion (GO:0005739);; Biological Process: defense response (GO:0006952);; Cellular Component: plastid (GO:0009536);; Cellular Component: chloroplast stroma (GO:0009570);; Biological Process: gibberellin biosynthetic process (GO:0009686);; Biological Process: gibberellic acid mediated signaling pathway (GO:0009740)…	K14046|0|osa:4335094|K14046 syn-pimara-7,15-diene synthase [EC:4.2.3.35] | (RefSeq) DTS2, KSL4, OsDTS2, OsJ_013413, OsKS4, OsKSL4; syn-pimara-7,15-diene synthase	Diterpenoid biosynthesis (ko00904)	--	--	Terpene synthase family, metal binding domain;; Terpene synthase, N-terminal domain	Syn-pimara-7,15-diene synthase OS=Oryza sativa subsp. japonica OX=39947 GN=KSL4 PE=1 SV=1	I	Lipid transport and metabolism	PREDICTED: syn-pimara-7,15-diene synthase [Oryza sativa Japonica Group]
LOC_Os06g12180	0	59	0	3.11835	1.19413e-09	4.53608	up	[L]	Replication, recombination and repair	Cellular Component: mitochondrion (GO:0005739);; Biological Process: response to osmotic stress (GO:0006970);; Biological Process: cell adhesion (GO:0007155);; Biological Process: biosynthetic process (GO:0009058);; Biological Process: response to hormone (GO:0009725);; Biological Process: post-embryonic development (GO:0009791);; Biological Process: cellular component organization (GO:0016043);;…	--	--	--	--	Jacalin-like lectin domain	Salt stress-induced protein OS=Oryza sativa subsp. indica OX=39946 GN=SALT PE=1 SV=2	--	--	PREDICTED: salt stress-induced protein [Oryza sativa Japonica Group]
LOC_Os04g21890	11	311	0.10661	2.83187	0	4.53421	up	[R]	General function prediction only	Molecular Function: protein kinase activity (GO:0004672);; Molecular Function: binding (GO:0005488);; Biological Process: defense response (GO:0006952);; Biological Process: cellular process (GO:0009987);; Molecular Function: ADP binding (GO:0043531);; Cellular Component: cell part (GO:0044464);;	--	--	[T]	Signal transduction mechanisms	NB-ARC domain	Disease resistance protein RPM1 OS=Arabidopsis thaliana OX=3702 GN=RPM1 PE=1 SV=1	S	Function unknown	PREDICTED: disease resistance protein RPM1-like isoform X1 [Oryza sativa Japonica Group]
LOC_Os01g07370	506	11616	6.25572	130.27	0	4.52942	up	--	--	Molecular Function: binding (GO:0005488);; Biological Process: cell cycle (GO:0007049);; Biological Process: plastid organization (GO:0009657);; Biological Process: flower development (GO:0009908);; Biological Process: regulation of gene expression (GO:0010468);; Biological Process: RNA metabolic process (GO:0016070);; Molecular Function: kinase activity (GO:0016301);; Biological Process: phospho…	--	--	--	--	KIP1-like protein	Protein NETWORKED 4B OS=Arabidopsis thaliana OX=3702 GN=NET4B PE=2 SV=1	S	Function unknown	PREDICTED: protein NETWORKED 4B [Oryza sativa Japonica Group]
LOC_Os02g17620	0	58	0	1.55058	1.73254e-09	4.51249	up	[HR]	Coenzyme transport and metabolism;; General function prediction only	Molecular Function: catalytic activity (GO:0003824);; Cellular Component: cytoplasm (GO:0005737);; Cellular Component: mitochondrion (GO:0005739);; Biological Process: metabolic process (GO:0008152);; Molecular Function: hydrolase activity (GO:0016787);;	--	--	--	--	Isochorismatase family	Probable inactive nicotinamidase At3g16190 OS=Arabidopsis thaliana OX=3702 GN=At3g16190 PE=2 SV=1	Q	Secondary metabolites biosynthesis, transport and catabolism	PREDICTED: probable inactive nicotinamidase At3g16190 [Oryza sativa Japonica Group]
LOC_Os05g04440	28	686	0.582381	13.2299	0	4.50398	up	--	--	Molecular Function: peroxidase activity (GO:0004601);; Molecular Function: binding (GO:0005488);; Cellular Component: cell wall (GO:0005618);; Biological Process: ion transport (GO:0006811);; Biological Process: response to oxidative stress (GO:0006979);; Biological Process: response to abiotic stimulus (GO:0009628);; Biological Process: response to inorganic substance (GO:0010035);; Cellular Com…	--	--	--	--	Peroxidase	Peroxidase 2 OS=Zea mays OX=4577 GN=PER2 PE=2 SV=1	--	--	Os05g0134800 [Oryza sativa Japonica Group]
LOC_Os09g32025	4	147	0.103911	4.13441	0	4.50005	up	[H]	Coenzyme transport and metabolism	Molecular Function: catalytic activity (GO:0003824);; Molecular Function: uroporphyrinogen-III synthase activity (GO:0004852);; Molecular Function: binding (GO:0005488);; Cellular Component: membrane (GO:0016020);; Biological Process: developmental process (GO:0032502);; Biological Process: tetrapyrrole biosynthetic process (GO:0033014);; Cellular Component: intracellular membrane-bounded organel…	--	--	--	--	Uroporphyrinogen-III synthase HemD	--	H	Coenzyme transport and metabolism	PREDICTED: uncharacterized protein LOC107278943 [Oryza sativa Japonica Group]
LOC_Os11g07770	17	436	0.631317	14.7768	0	4.49367	up	--	--	Cellular Component: extracellular region (GO:0005576);; Cellular Component: cell wall (GO:0005618);; Biological Process: defense response (GO:0006952);; Biological Process: lignan biosynthetic process (GO:0009807);; Cellular Component: cytoplasmic vesicle (GO:0016023);; Biological Process: primary metabolic process (GO:0044238);; Biological Process: small molecule biosynthetic process (GO:0044283…	--	--	--	--	Dirigent-like protein	Dirigent protein 2 OS=Arabidopsis thaliana OX=3702 GN=DIR2 PE=2 SV=1	S	Function unknown	PREDICTED: dirigent protein 2 [Oryza sativa Japonica Group]
LOC_Os11g20239	0	57	0	1.80743	2.52083e-09	4.48851	up	--	--	Molecular Function: protein serine/threonine kinase activity (GO:0004674);; Molecular Function: ATP binding (GO:0005524);; Biological Process: protein phosphorylation (GO:0006468);; Biological Process: proteolysis (GO:0006508);; Molecular Function: cysteine-type peptidase activity (GO:0008234);; Cellular Component: plastid (GO:0009536);; Molecular Function: isomerase activity (GO:0016853);;	--	--	--	--	--	--	S	Function unknown	hypothetical protein LOC_Os11g20230 [Oryza sativa Japonica Group]
LOC_Os04g58390	30	722	0.390845	9.30328	0	4.48641	up	[F]	Nucleotide transport and metabolism	Biological Process: allantoin catabolic process (GO:0000256);; Molecular Function: allantoinase activity (GO:0004038);; Cellular Component: endoplasmic reticulum (GO:0005783);; Biological Process: cellular response to nitrogen starvation (GO:0006995);; Molecular Function: zinc ion binding (GO:0008270);; Biological Process: ureide catabolic process (GO:0010136);; Cellular Component: cytoplasmic ve…	K01466|1.46377e-133|dosa:Os04t0680400-01|K01466 allantoinase [EC:3.5.2.5] | (RAP-DB) Os04g0680400; Similar to H0901F07.3 protein.	Purine metabolism (ko00230)	[F]	Nucleotide transport and metabolism	Amidohydrolase family	Probable allantoinase OS=Oryza sativa subsp. japonica OX=39947 GN=ALN PE=2 SV=1	F	Nucleotide transport and metabolism	Os04g0680400 [Oryza sativa Japonica Group]
LOC_Os01g21880	1	79	0.048457	5.27456	1.06879e-11	4.48495	up	--	--	Molecular Function: binding (GO:0005488);; Biological Process: cellular process (GO:0009987);; Biological Process: gene expression (GO:0010467);; Cellular Component: nuclear lumen (GO:0031981);; Cellular Component: intracellular non-membrane-bounded organelle (GO:0043232);; Biological Process: primary metabolic process (GO:0044238);; Biological Process: cellular macromolecule metabolic process (G…	--	--	--	--	--	--	--	--	PREDICTED: uncharacterized protein LOC107278644 [Oryza sativa Japonica Group]
Oryza_sativa_newGene_220	0	56	0	1.07071	3.67835e-09	4.46412	up	--	--	Cellular Component: mitochondrion (GO:0005739);;	--	--	--	--	--	--	--	--	hypothetical protein OsI_38924 [Oryza sativa Indica Group]
LOC_Os10g30410	5	164	0.060296	2.2075	0	4.45421	up	[QV]	Secondary metabolites biosynthesis, transport and catabolism;; Defense mechanisms	Molecular Function: iron ion binding (GO:0005506);; Molecular Function: electron carrier activity (GO:0009055);; Cellular Component: membrane (GO:0016020);; Cellular Component: cytoplasmic vesicle (GO:0016023);; Biological Process: diterpenoid biosynthetic process (GO:0016102);; Molecular Function: (S)-limonene 3-monooxygenase activity (GO:0018674);; Molecular Function: (S)-limonene 6-monooxygena…	--	--	[Q]	Secondary metabolites biosynthesis, transport and catabolism	Cytochrome P450	Ent-isokaurene C2-hydroxylase OS=Oryza sativa subsp. japonica OX=39947 GN=CYP71Z6 PE=1 SV=1	Q	Secondary metabolites biosynthesis, transport and catabolism	PREDICTED: ent-isokaurene C2-hydroxylase-like isoform X3 [Oryza sativa Japonica Group]
LOC_Os02g56700	5	164	0.065042	2.39325	0	4.45421	up	[M]	Cell wall/membrane/envelope biogenesis	Biological Process: alternative mRNA splicing, via spliceosome (GO:0000380);; Molecular Function: double-stranded DNA binding (GO:0003690);; Molecular Function: single-stranded DNA binding (GO:0003697);; Molecular Function: mRNA binding (GO:0003729);; Molecular Function: 3-beta-hydroxy-delta5-steroid dehydrogenase activity (GO:0003854);; Molecular Function: protein kinase activity (GO:0004672);; …	K09753|0|dosa:Os02t0811800-01|K09753 cinnamoyl-CoA reductase [EC:1.2.1.44] | (RAP-DB) Os02g0811800; Similar to Cinnamoyl-CoA reductase (EC 1.2.1.44).	Phenylpropanoid biosynthesis (ko00940)	[V]	Defense mechanisms	NAD dependent epimerase/dehydratase family;; 3-beta hydroxysteroid dehydrogenase/isomerase family;; NAD(P)H-binding;; GDP-mannose 4,6 dehydratase;; NmrA-like family;; Male sterility protein;; Polysaccharide biosynthesis protein	Cinnamoyl-CoA reductase 1 OS=Oryza sativa subsp. japonica OX=39947 GN=CCR1 PE=1 SV=1	M	Cell wall/membrane/envelope biogenesis	PREDICTED: cinnamoyl-CoA reductase 1 isoform X2 [Oryza sativa Japonica Group]
LOC_Os03g17480	22	530	0.576518	12.6222	0	4.44728	up	[O]	Posttranslational modification, protein turnover, chaperones	Molecular Function: catalytic activity (GO:0003824);; Cellular Component: cytosol (GO:0005829);; Biological Process: toxin catabolic process (GO:0009407);; Cellular Component: chloroplast stroma (GO:0009570);; Biological Process: response to hormone (GO:0009725);; Biological Process: response to cyclopentenone (GO:0010583);; Biological Process: protein glutathionylation (GO:0010731);; Molecular F…	K00799|4.21677e-178|osa:4332456|K00799 glutathione S-transferase [EC:2.5.1.18] | (RefSeq) OsJ_009979; protein IN2-1 homolog A	Glutathione metabolism (ko00480)	[O]	Posttranslational modification, protein turnover, chaperones	Glutathione S-transferase, N-terminal domain;; Glutathione S-transferase, N-terminal domain;; Glutathione S-transferase, C-terminal domain;; Glutathione S-transferase, C-terminal domain	Protein IN2-1 homolog A OS=Oryza sativa subsp. japonica OX=39947 GN=Os03g0283200 PE=2 SV=1	O	Posttranslational modification, protein turnover, chaperones	PREDICTED: protein IN2-1 homolog A [Oryza sativa Japonica Group]
LOC_Os11g32650	9	249	0.126221	3.50474	0	4.44438	up	[Q]	Secondary metabolites biosynthesis, transport and catabolism	Cellular Component: nucleus (GO:0005634);; Cellular Component: endoplasmic reticulum (GO:0005783);; Biological Process: response to oxidative stress (GO:0006979);; Biological Process: response to wounding (GO:0009611);; Biological Process: response to gravity (GO:0009629);; Cellular Component: plant-type vacuole membrane (GO:0009705);; Biological Process: chalcone biosynthetic process (GO:0009715…	K00660|0|osa:4350636|K00660 chalcone synthase [EC:2.3.1.74] | (RefSeq) CHS, CHS1, OsCHS1, OsJ_032788; chalcone synthase 1	Flavonoid biosynthesis (ko00941);; Circadian rhythm - plant (ko04712)	--	--	Chalcone and stilbene synthases, N-terminal domain;; Chalcone and stilbene synthases, C-terminal domain;; 3-Oxoacyl-[acyl-carrier-protein (ACP)] synthase III C terminal;; 3-Oxoacyl-[acyl-carrier-protein (ACP)] synthase III;; FAE1/Type III polyketide synthase-like protein	Chalcone synthase 1 OS=Oryza sativa subsp. japonica OX=39947 GN=CHS1 PE=2 SV=1	Q	Secondary metabolites biosynthesis, transport and catabolism	PREDICTED: chalcone synthase 1 [Oryza sativa Japonica Group]
LOC_Os02g16809	0	55	0	1.61028	5.38305e-09	4.43932	up	--	--	Cellular Component: extracellular region (GO:0005576);; Cellular Component: cell wall (GO:0005618);; Biological Process: syncytium formation (GO:0006949);; Biological Process: plant-type cell wall organization (GO:0009664);; Biological Process: unidimensional cell growth (GO:0009826);; Biological Process: plant-type cell wall loosening (GO:0009828);; Biological Process: plant-type cell wall modif…	--	--	--	--	Pollen allergen;; Lytic transglycolase	Expansin-A23 OS=Oryza sativa subsp. japonica OX=39947 GN=EXPA23.1 PE=2 SV=2	G	Carbohydrate transport and metabolism	RecName: Full=Expansin-A23; AltName: Full=Alpha-expansin-23; AltName: Full=OsEXP23; AltName: Full=OsEXPA23; AltName: Full=OsaEXPa1.12; Flags: Precursor
LOC_Os03g55340	0	55	0	0.462285	5.38305e-09	4.43932	up	--	--	Biological Process: cellular process (GO:0009987);; Cellular Component: intracellular organelle (GO:0043229);; Cellular Component: cytoplasmic part (GO:0044444);;	--	--	[R]	General function prediction only	PPR repeat family;; PPR repeat;; PPR repeat;; Pentatricopeptide repeat domain;; Pentacotripeptide-repeat region of PRORP;; Mitochondrial 28S ribosomal protein S27;; Mitochondrial ATPase expression	Pentatricopeptide repeat-containing protein At1g77360, mitochondrial OS=Arabidopsis thaliana OX=3702 GN=At1g77360 PE=2 SV=2	S	Function unknown	PREDICTED: pentatricopeptide repeat-containing protein At1g77360, mitochondrial [Oryza sativa Japonica Group]
LOC_Os09g37834	23	544	0.217797	4.69336	0	4.42742	up	[NW]	Cell motility;; Extracellular structures	Biological Process: immune system process (GO:0002376);; Molecular Function: protein serine/threonine kinase activity (GO:0004674);; Molecular Function: ATP binding (GO:0005524);; Cellular Component: nucleus (GO:0005634);; Cellular Component: plasma membrane (GO:0005886);; Biological Process: protein phosphorylation (GO:0006468);; Biological Process: defense response (GO:0006952);; Cellular Compo…	--	--	--	--	Protein tyrosine kinase;; Protein kinase domain;; D-mannose binding lectin;; PAN-like domain;; S-locus glycoprotein domain	G-type lectin S-receptor-like serine/threonine-protein kinase RKS1 OS=Arabidopsis thaliana OX=3702 GN=RKS1 PE=3 SV=3	T	Signal transduction mechanisms	PREDICTED: G-type lectin S-receptor-like serine/threonine-protein kinase RKS1 [Oryza sativa Japonica Group]
LOC_Os03g37930	11	286	0.113844	2.74025	0	4.41437	up	[P]	Inorganic ion transport and metabolism	Cellular Component: vacuolar membrane (GO:0005774);; Cellular Component: plasma membrane (GO:0005886);; Biological Process: glucose catabolic process (GO:0006007);; Biological Process: pollen development (GO:0009555);; Molecular Function: potassium:sodium symporter activity (GO:0009674);; Cellular Component: integral component of membrane (GO:0016021);; Biological Process: cysteine biosynthetic p…	K03549|0|dosa:Os03t0576200-00|K03549 KUP system potassium uptake protein | (RAP-DB) Os03g0576200; Potassium transporter 21.	--	--	--	K+ potassium transporter	Potassium transporter 21 OS=Oryza sativa subsp. japonica OX=39947 GN=HAK21 PE=3 SV=1	P	Inorganic ion transport and metabolism	RecName: Full=Potassium transporter 21; AltName: Full=OsHAK21
LOC_Os06g05150	1	75	0.009647	2.11101	3.83921e-11	4.41249	up	--	--	Molecular Function: catalytic activity (GO:0003824);; Biological Process: regulation of transcription, DNA-templated (GO:0006355);; Biological Process: RNA processing (GO:0006396);; Biological Process: cellular protein modification process (GO:0006464);; Biological Process: response to stress (GO:0006950);; Biological Process: response to abiotic stimulus (GO:0009628);; Biological Process: respon…	--	--	--	--	--	--	--	--	unknown [Zea mays]
LOC_Os07g07860	64	1398	2.25123	44.7777	0	4.40845	up	--	--	Cellular Component: plasma membrane (GO:0005886);; Biological Process: proteolysis (GO:0006508);; Biological Process: lipid metabolic process (GO:0006629);; Biological Process: lipid transport (GO:0006869);; Molecular Function: peptidase activity (GO:0008233);; Molecular Function: lipid binding (GO:0008289);; Biological Process: cellular process (GO:0009987);; Cellular Component: cytoplasmic vesi…	--	--	--	--	Probable lipid transfer;; Protease inhibitor/seed storage/LTP family	Non-specific lipid transfer protein GPI-anchored 2 OS=Arabidopsis thaliana OX=3702 GN=LTPG2 PE=2 SV=1	S	Function unknown	PREDICTED: non-specific lipid transfer protein GPI-anchored 2 [Oryza sativa Japonica Group]
LOC_Os10g24690	0	53	0	1.22497	1.16322e-08	4.38838	up	--	--	--	--	--	--	--	--	--	--	--	PREDICTED: uncharacterized protein LOC4348511 [Oryza sativa Japonica Group]
LOC_Os02g10520	13	315	0.126818	2.98318	0	4.35572	up	[O]	Posttranslational modification, protein turnover, chaperones	Molecular Function: serine-type endopeptidase activity (GO:0004252);; Cellular Component: cell wall (GO:0005618);; Biological Process: proteolysis (GO:0006508);; Cellular Component: plant-type cell wall (GO:0009505);; Biological Process: response to external stimulus (GO:0009605);; Biological Process: response to auxin (GO:0009733);; Cellular Component: external side of plasma membrane (GO:000989…	--	--	--	--	Subtilase family;; Peptidase inhibitor I9;; PA domain	Subtilisin-like protease SBT5.3 OS=Arabidopsis thaliana OX=3702 GN=AIR3 PE=2 SV=1	O	Posttranslational modification, protein turnover, chaperones	PREDICTED: subtilisin-like protease SBT5.3 [Oryza sativa Japonica Group]
LOC_Os02g50845	1	72	0.019463	1.558	1.02377e-10	4.35565	up	--	--	Molecular Function: DNA binding (GO:0003677);; Cellular Component: nucleus (GO:0005634);; Biological Process: transcription, DNA-templated (GO:0006351);;	--	--	--	--	--	--	--	--	Os02g0742050 [Oryza sativa Japonica Group]
LOC_Os10g25340	12	291	0.248142	5.88341	0	4.33742	up	[IR]	Lipid transport and metabolism;; General function prediction only	Biological Process: lipid metabolic process (GO:0006629);; Cellular Component: cytoplasmic vesicle (GO:0016023);; Molecular Function: hydrolase activity, acting on ester bonds (GO:0016788);; Cellular Component: intracellular membrane-bounded organelle (GO:0043231);; Cellular Component: cytoplasmic part (GO:0044444);; Biological Process: organic substance metabolic process (GO:0071704);;	--	--	--	--	GDSL-like Lipase/Acylhydrolase	GDSL esterase/lipase At2g27360 OS=Arabidopsis thaliana OX=3702 GN=At2g27360 PE=2 SV=1	S	Function unknown	putative lipase [Oryza sativa Japonica Group]
LOC_Os01g03370	0	51	0	0.44289	2.54454e-08	4.33559	up	[T]	Signal transduction mechanisms	Biological Process: transition metal ion transport (GO:0000041);; Molecular Function: protein serine/threonine kinase activity (GO:0004674);; Molecular Function: protein tyrosine kinase activity (GO:0004713);; Molecular Function: ATP binding (GO:0005524);; Biological Process: protein phosphorylation (GO:0006468);; Biological Process: amino acid transport (GO:0006865);; Biological Process: signal …	--	--	--	--	Carbohydrate-binding protein of the ER;; Protein kinase domain;; Protein tyrosine kinase;; Leucine rich repeat;; Leucine Rich repeats (2 copies)	Probable LRR receptor-like serine/threonine-protein kinase At1g51860 OS=Arabidopsis thaliana OX=3702 GN=At1g51860 PE=2 SV=2	T	Signal transduction mechanisms	putative light repressible receptor protein kinase [Oryza sativa Japonica Group]
LOC_Os01g19970	0	51	0	0.995709	2.54454e-08	4.33559	up	--	--	Molecular Function: DNA binding (GO:0003677);; Molecular Function: chromatin binding (GO:0003682);; Molecular Function: transcription factor activity, sequence-specific DNA binding (GO:0003700);; Cellular Component: nucleus (GO:0005634);; Biological Process: polyamine catabolic process (GO:0006598);; Biological Process: oligopeptide transport (GO:0006857);; Biological Process: response to water d…	K09422|1.39551e-150|osa:4323911|K09422 myb proto-oncogene protein, plant | (RefSeq) myb-related protein P	--	[K]	Transcription	Myb-like DNA-binding domain;; Myb-like DNA-binding domain;; P protein C-terminus	Transcription factor MYB12 OS=Arabidopsis thaliana OX=3702 GN=MYB12 PE=1 SV=1	K	Transcription	PREDICTED: myb-related protein P [Oryza sativa Japonica Group]
LOC_Os07g06070	4	130	0.169298	6.22318	2.9976e-15	4.32609	up	--	--	Cellular Component: membrane (GO:0016020);; Cellular Component: cytoplasmic vesicle (GO:0016023);;	--	--	--	--	--	--	--	--	Os07g0154900 [Oryza sativa Japonica Group]
Oryza_sativa_newGene_944	33	705	1.47624	28.5759	0	4.32548	up	--	--	Cellular Component: integral component of membrane (GO:0016021);;	--	--	--	--	--	--	--	--	Os11g0470600, partial [Oryza sativa Japonica Group]
LOC_Os12g02020	0	50	0	2.63525	3.78121e-08	4.30845	up	--	--	Biological Process: cellular protein modification process (GO:0006464);; Biological Process: response to abiotic stimulus (GO:0009628);; Biological Process: stomatal complex development (GO:0010374);; Biological Process: RNA metabolic process (GO:0016070);; Biological Process: single-organism cellular process (GO:0044763);; Biological Process: single-organism developmental process (GO:0044767);; …	--	--	--	--	--	--	S	Function unknown	PREDICTED: uncharacterized protein LOC4351296 isoform X1 [Oryza sativa Japonica Group]
LOC_Os01g26174	0	50	0	0.581667	3.78121e-08	4.30845	up	[T]	Signal transduction mechanisms	Molecular Function: protein serine/threonine kinase activity (GO:0004674);; Molecular Function: protein tyrosine kinase activity (GO:0004713);; Molecular Function: calcium ion binding (GO:0005509);; Molecular Function: ATP binding (GO:0005524);; Cellular Component: plasma membrane (GO:0005886);; Biological Process: protein phosphorylation (GO:0006468);; Biological Process: defense response (GO:00…	--	--	--	--	Protein kinase domain;; Protein tyrosine kinase;; Wall-associated receptor kinase galacturonan-binding;; Calcium-binding EGF domain	Wall-associated receptor kinase 5 OS=Arabidopsis thaliana OX=3702 GN=WAK5 PE=2 SV=1	T	Signal transduction mechanisms	PREDICTED: putative wall-associated receptor kinase-like 16 isoform X1 [Oryza sativa Japonica Group]
LOC_Os02g16850	0	50	0	1.38356	3.78121e-08	4.30845	up	--	--	Cellular Component: extracellular region (GO:0005576);; Cellular Component: cell wall (GO:0005618);; Biological Process: syncytium formation (GO:0006949);; Biological Process: plant-type cell wall organization (GO:0009664);; Biological Process: unidimensional cell growth (GO:0009826);; Biological Process: plant-type cell wall loosening (GO:0009828);; Biological Process: plant-type cell wall modif…	--	--	--	--	Pollen allergen;; Lytic transglycolase	Expansin-A22 OS=Oryza sativa subsp. japonica OX=39947 GN=EXPA22 PE=2 SV=2	G	Carbohydrate transport and metabolism	alpha-expansin 22, partial [Oryza sativa Japonica Group]
LOC_Os04g25980	7	186	0.126418	3.05382	0	4.29947	up	--	--	Cellular Component: nucleus (GO:0005634);; Cellular Component: mitochondrion (GO:0005739);; Biological Process: protein targeting to membrane (GO:0006612);; Biological Process: metabolic process (GO:0008152);; Cellular Component: chloroplast (GO:0009507);; Biological Process: salicylic acid mediated signaling pathway (GO:0009863);; Biological Process: jasmonic acid mediated signaling pathway (GO:…	--	--	[GC]	Carbohydrate transport and metabolism;; Energy production and conversion	UDP-glucoronosyl and UDP-glucosyl transferase	7-deoxyloganetin glucosyltransferase OS=Gardenia jasminoides OX=114476 GN=UGT85A24 PE=1 SV=1	S	Function unknown	PREDICTED: 7-deoxyloganetin glucosyltransferase [Oryza sativa Japonica Group]
LOC_Os12g07990	9	221	0.102659	3.54894	0	4.27421	up	[T]	Signal transduction mechanisms	Biological Process: developmental process involved in reproduction (GO:0003006);; Molecular Function: protein kinase activity (GO:0004672);; Molecular Function: protein serine/threonine kinase activity (GO:0004674);; Molecular Function: ATP binding (GO:0005524);; Cellular Component: nucleus (GO:0005634);; Cellular Component: cytoplasm (GO:0005737);; Cellular Component: mitochondrion (GO:0005739);…	--	--	--	--	Protein kinase domain;; Protein tyrosine kinase;; Universal stress protein family	Receptor-like cytosolic serine/threonine-protein kinase RBK2 OS=Arabidopsis thaliana OX=3702 GN=RBK2 PE=1 SV=1	T	Signal transduction mechanisms	Protein kinase domain containing protein [Oryza sativa Japonica Group]
LOC_Os02g56800	4	125	0.088174	3.01823	9.65894e-15	4.27066	up	--	--	Cellular Component: mitochondrion (GO:0005739);; Biological Process: response to stress (GO:0006950);; Biological Process: embryo development ending in seed dormancy (GO:0009793);; Molecular Function: carbohydrate binding (GO:0030246);; Cellular Component: intracellular part (GO:0044424);; Biological Process: localization (GO:0051179);;	--	--	--	--	Phloem protein 2	Putative F-box protein PP2-B2 OS=Arabidopsis thaliana OX=3702 GN=PP2B2 PE=4 SV=2	--	--	F-box family protein-like [Oryza sativa Japonica Group]
LOC_Os09g31019	16	354	0.655899	13.1414	0	4.27033	up	[O]	Posttranslational modification, protein turnover, chaperones	Biological Process: RNA methylation (GO:0001510);; Molecular Function: structural constituent of ribosome (GO:0003735);; Cellular Component: nucleus (GO:0005634);; Cellular Component: nucleolus (GO:0005730);; Cellular Component: ribosome (GO:0005840);; Biological Process: translation (GO:0006412);; Biological Process: embryo development ending in seed dormancy (GO:0009793);; Biological Process: p…	K02927|9.32227e-85|osa:4347409|K02927 large subunit ribosomal protein L40e | (RefSeq) ubiquitin	Ribosome (ko03010)	[J]	Translation, ribosomal structure and biogenesis	Ubiquitin family;; Ribosomal L40e family;; Ubiquitin-2 like Rad60 SUMO-like;; Ubiquitin-like domain	Ubiquitin-60S ribosomal protein L40-2 OS=Arabidopsis thaliana OX=3702 GN=RPL40B PE=2 SV=2	J	Translation, ribosomal structure and biogenesis	PREDICTED: ubiquitin [Oryza sativa Japonica Group]
LOC_Os03g12030	96	1868	1.31898	23.2735	0	4.26044	up	[Q]	Secondary metabolites biosynthesis, transport and catabolism	Biological Process: very long-chain fatty acid metabolic process (GO:0000038);; Biological Process: sulfur amino acid metabolic process (GO:0000096);; Biological Process: polysaccharide biosynthetic process (GO:0000271);; Cellular Component: extracellular region (GO:0005576);; Cellular Component: nucleus (GO:0005634);; Cellular Component: endoplasmic reticulum (GO:0005783);; Biological Process: a…	K15397|0|osa:4332090|K15397 3-ketoacyl-CoA synthase [EC:2.3.1.199] | (RefSeq) 3-ketoacyl-CoA synthase 6	Fatty acid elongation (ko00062)	--	--	FAE1/Type III polyketide synthase-like protein;; 3-Oxoacyl-[acyl-carrier-protein (ACP)] synthase III C terminal;; Chalcone and stilbene synthases, C-terminal domain;; Chalcone and stilbene synthases, N-terminal domain;; 3-Oxoacyl-[acyl-carrier-protein (ACP)] synthase III	3-ketoacyl-CoA synthase 6 OS=Arabidopsis thaliana OX=3702 GN=CUT1 PE=1 SV=1	I	Lipid transport and metabolism	PREDICTED: 3-ketoacyl-CoA synthase 6 [Oryza sativa Japonica Group]
LOC_Os03g61980	0	48	0	1.07504	8.431e-08	4.25258	up	[QV]	Secondary metabolites biosynthesis, transport and catabolism;; Defense mechanisms	Molecular Function: monooxygenase activity (GO:0004497);; Molecular Function: binding (GO:0005488);; Molecular Function: iron ion binding (GO:0005506);; Biological Process: response to stress (GO:0006950);; Biological Process: lipid biosynthetic process (GO:0008610);; Molecular Function: electron carrier activity (GO:0009055);; Biological Process: response to red or far red light (GO:0009639);; B…	--	--	[QI]	Secondary metabolites biosynthesis, transport and catabolism;; Lipid transport and metabolism	Cytochrome P450	Abscisic acid 8&apos;-hydroxylase 3 OS=Arabidopsis thaliana OX=3702 GN=CYP707A3 PE=1 SV=1	Q	Secondary metabolites biosynthesis, transport and catabolism	putative cytochrome P450 [Oryza sativa Japonica Group]
LOC_Os01g70150	3	104	0.199626	3.71007	3.30846e-13	4.24506	up	--	--	--	--	--	--	--	Divergent CCT motif	--	--	--	PREDICTED: protein TIFY 9-like [Oryza sativa Japonica Group]
LOC_Os02g32770	15	325	0.23542	4.87189	0	4.22732	up	[QV]	Secondary metabolites biosynthesis, transport and catabolism;; Defense mechanisms	Molecular Function: iron ion binding (GO:0005506);; Molecular Function: electron carrier activity (GO:0009055);; Cellular Component: integral component of membrane (GO:0016021);; Cellular Component: cytoplasmic vesicle (GO:0016023);; Biological Process: diterpenoid biosynthetic process (GO:0016102);; Molecular Function: (S)-limonene 3-monooxygenase activity (GO:0018674);; Molecular Function: (S)-…	--	--	[Q]	Secondary metabolites biosynthesis, transport and catabolism	Cytochrome P450	Ent-isokaurene C2-hydroxylase OS=Oryza sativa subsp. japonica OX=39947 GN=CYP71Z6 PE=1 SV=1	Q	Secondary metabolites biosynthesis, transport and catabolism	PREDICTED: ent-isokaurene C2-hydroxylase-like [Oryza sativa Japonica Group]
LOC_Os08g34550	0	47	0	0.503907	1.26518e-07	4.22382	up	--	--	Biological Process: defense response (GO:0006952);; Molecular Function: zinc ion binding (GO:0008270);; Biological Process: response to fungus (GO:0009620);; Biological Process: response to endogenous stimulus (GO:0009719);; Biological Process: embryo development ending in seed dormancy (GO:0009793);; Biological Process: response to organic substance (GO:0010033);; Biological Process: programmed …	--	--	[O]	Posttranslational modification, protein turnover, chaperones	Ring finger domain;; RING-like zinc finger;; RING-H2 zinc finger domain;; Anaphase-promoting complex subunit 11 RING-H2 finger;; Zinc finger, C3HC4 type (RING finger);; Zinc finger, C3HC4 type (RING finger)	Putative RING-H2 finger protein ATL49 OS=Arabidopsis thaliana OX=3702 GN=ATL49 PE=3 SV=1	O	Posttranslational modification, protein turnover, chaperones	PREDICTED: RING-H2 finger protein ATL13 [Oryza sativa Japonica Group]
LOC_Os01g57040	3	102	0.118464	5.37474	5.62439e-13	4.21775	up	--	--	Molecular Function: binding (GO:0005488);; Cellular Component: vacuole (GO:0005773);; Cellular Component: anchored component of membrane (GO:0031225);; Cellular Component: aleurone grain membrane (GO:0032578);; Cellular Component: cell periphery (GO:0071944);;	--	--	--	--	--	--	--	--	--
LOC_Os10g42960	765	14086	8.50321	141.808	0	4.21377	up	[E]	Amino acid transport and metabolism	Cellular Component: plasma membrane (GO:0005886);; Biological Process: cellular response to nitrogen starvation (GO:0006995);; Molecular Function: urea transmembrane transporter activity (GO:0015204);; Molecular Function: solute:sodium symporter activity (GO:0015370);; Cellular Component: integral component of membrane (GO:0016021);; Biological Process: sodium ion transmembrane transport (GO:0035…	K20989|0|osa:4349520|K20989 urea-proton symporter | (RefSeq) DUR3; urea-proton symporter DUR3	--	[E]	Amino acid transport and metabolism	Sodium:solute symporter family	Urea-proton symporter DUR3 OS=Oryza sativa subsp. japonica OX=39947 GN=DUR3 PE=1 SV=1	E	Amino acid transport and metabolism	PREDICTED: urea-proton symporter DUR3 [Oryza sativa Japonica Group]
LOC_Os04g46990	8	193	0.134023	2.95892	0	4.21029	up	[G]	Carbohydrate transport and metabolism	Cellular Component: cytoplasm (GO:0005737);; Biological Process: cellular aromatic compound metabolic process (GO:0006725);; Biological Process: xenobiotic metabolic process (GO:0006805);; Biological Process: response to stress (GO:0006950);; Biological Process: metabolic process (GO:0008152);; Biological Process: secondary metabolic process (GO:0019748);; Biological Process: monocarboxylic acid …	K13495|0|osa:4336630|K13495 cis-zeatin O-glucosyltransferase [EC:2.4.1.215] | (RefSeq) cis-zeatin O-glucosyltransferase 1	Zeatin biosynthesis (ko00908)	[GC]	Carbohydrate transport and metabolism;; Energy production and conversion	UDP-glucoronosyl and UDP-glucosyl transferase	Cis-zeatin O-glucosyltransferase 1 OS=Zea mays OX=4577 GN=CISZOG1 PE=1 SV=1	S	Function unknown	PREDICTED: cis-zeatin O-glucosyltransferase 1 [Oryza sativa Japonica Group]
LOC_Os05g12410	19	391	0.739654	13.8288	0	4.19793	up	--	--	Cellular Component: endosome (GO:0005768);; Cellular Component: Golgi apparatus (GO:0005794);; Cellular Component: trans-Golgi network (GO:0005802);; Biological Process: response to desiccation (GO:0009269);; Biological Process: pollen development (GO:0009555);; Biological Process: response to salt stress (GO:0009651);; Biological Process: response to abscisic acid (GO:0009737);; Cellular Compone…	--	--	--	--	BURP domain	BURP domain-containing protein 6 OS=Oryza sativa subsp. japonica OX=39947 GN=BURP6 PE=2 SV=1	S	Function unknown	RecName: Full=BURP domain-containing protein 6; Short=OsBURP06; Flags: Precursor
LOC_Os11g06100	0	46	0	1.55541	1.90499e-07	4.19447	up	--	--	--	--	--	--	--	Arabidopsis protein of unknown function	--	S	Function unknown	PREDICTED: uncharacterized protein LOC9271401 [Oryza sativa Japonica Group]
LOC_Os06g37224	0	46	0	0.645646	1.90499e-07	4.19447	up	[QV]	Secondary metabolites biosynthesis, transport and catabolism;; Defense mechanisms	Molecular Function: monooxygenase activity (GO:0004497);; Molecular Function: iron ion binding (GO:0005506);; Cellular Component: endoplasmic reticulum (GO:0005783);; Biological Process: cellular biogenic amine metabolic process (GO:0006576);; Biological Process: defense response (GO:0006952);; Biological Process: lipid biosynthetic process (GO:0008610);; Molecular Function: electron carrier acti…	K04122|0|osa:4341340|K04122 ent-kaurene oxidase [EC:1.14.13.78] | (RefSeq) CYP701A9, OsKO5, OsKOL5, OsKOS2; ent-kaurene oxidase-like 5	--	[Q]	Secondary metabolites biosynthesis, transport and catabolism	Cytochrome P450	Ent-kaurene oxidase-like 5 OS=Oryza sativa subsp. japonica OX=39947 GN=CYP701A9 PE=2 SV=1	Q	Secondary metabolites biosynthesis, transport and catabolism	PREDICTED: ent-kaurene oxidase-like 5 [Oryza sativa Japonica Group]
LOC_Os05g43940	91	1684	1.93734	32.6497	0	4.18607	up	[H]	Coenzyme transport and metabolism	Cellular Component: cytoplasm (GO:0005737);; Molecular Function: O-methyltransferase activity (GO:0008171);; Biological Process: isoflavonoid phytoalexin biosynthetic process (GO:0009701);; Biological Process: flavonoid metabolic process (GO:0009812);; Biological Process: alkaloid biosynthetic process (GO:0009821);; Molecular Function: isoflavone 4'-O-methyltransferase activity (GO:0030746);; Mol…	--	--	[R]	General function prediction only	O-methyltransferase;; Dimerisation domain	O-methyltransferase ZRP4 OS=Zea mays OX=4577 GN=ZRP4 PE=2 SV=1	S	Function unknown	PREDICTED: O-methyltransferase ZRP4 [Oryza sativa Japonica Group]
LOC_Os01g03620	45	855	0.649764	10.3512	0	4.18463	up	[DPM]	Cell cycle control, cell division, chromosome partitioning;; Inorganic ion transport and metabolism;; Cell wall/membrane/envelope biogenesis	Molecular Function: binding (GO:0005488);; Molecular Function: copper ion binding (GO:0005507);; Cellular Component: cell wall (GO:0005618);; Cellular Component: endoplasmic reticulum (GO:0005783);; Cellular Component: Golgi apparatus (GO:0005794);; Cellular Component: cytosol (GO:0005829);; Biological Process: meristem maintenance (GO:0010073);; Cellular Component: membrane (GO:0016020);; Cellul…	--	--	--	--	Multicopper oxidase;; Multicopper oxidase;; Multicopper oxidase	Multicopper oxidase LPR1 homolog 4 OS=Oryza sativa subsp. japonica OX=39947 GN=LPR4 PE=2 SV=1	Q	Secondary metabolites biosynthesis, transport and catabolism	PREDICTED: multicopper oxidase LPR1 isoform X1 [Oryza sativa Japonica Group]
LOC_Os01g14990	14	297	0.424315	8.82541	0	4.18241	up	--	--	Cellular Component: cytoplasmic vesicle (GO:0016023);;	--	--	--	--	--	--	S	Function unknown	hypothetical protein OsI_01213 [Oryza sativa Indica Group]
LOC_Os11g12760	41	778	1.00021	17.431	0	4.17531	up	[H]	Coenzyme transport and metabolism	Molecular Function: O-methyltransferase activity (GO:0008171);; Molecular Function: S-adenosylmethionine-dependent methyltransferase activity (GO:0008757);; Biological Process: isoflavonoid biosynthetic process (GO:0009717);; Biological Process: methylation (GO:0032259);; Molecular Function: protein dimerization activity (GO:0046983);;	--	--	[R]	General function prediction only	O-methyltransferase;; Dimerisation domain	Flavonoid O-methyltransferase-like protein Os11g0303600 OS=Oryza sativa subsp. japonica OX=39947 GN=Os11g0303600 PE=2 SV=1	S	Function unknown	PREDICTED: probable O-methyltransferase 2 [Oryza sativa Japonica Group]
LOC_Os02g02370	11	241	0.318336	6.86758	0	4.16987	up	--	--	Biological Process: MAPK cascade (GO:0000165);; Molecular Function: DNA binding (GO:0003677);; Molecular Function: chromatin binding (GO:0003682);; Molecular Function: transcription factor activity, sequence-specific DNA binding (GO:0003700);; Molecular Function: protein binding (GO:0005515);; Cellular Component: nucleus (GO:0005634);; Biological Process: polyamine catabolic process (GO:0006598);…	K09422|0|osa:4328065|K09422 myb proto-oncogene protein, plant | (RefSeq) transcription factor MYB24	--	[K]	Transcription	Myb-like DNA-binding domain;; Myb-like DNA-binding domain	Transcription factor MYB86 OS=Arabidopsis thaliana OX=3702 GN=MYB86 PE=2 SV=1	K	Transcription	PREDICTED: transcription factor MYB24 [Oryza sativa Japonica Group]
LOC_Os12g08760	381	6820	6.12526	99.4289	0	4.16823	up	[G]	Carbohydrate transport and metabolism	Molecular Function: catalytic activity (GO:0003824);; Molecular Function: protein kinase activity (GO:0004672);; Biological Process: carbohydrate metabolic process (GO:0005975);; Biological Process: protein phosphorylation (GO:0006468);; Biological Process: metabolic process (GO:0008152);; Cellular Component: chloroplast stroma (GO:0009570);; Cellular Component: membrane (GO:0016020);; Biological…	--	--	[C]	Energy production and conversion	Phosphoenolpyruvate phosphomutase;; Isocitrate lyase family	Carboxyvinyl-carboxyphosphonate phosphorylmutase, chloroplastic OS=Arabidopsis thaliana OX=3702 GN=At1g77060 PE=1 SV=2	G	Carbohydrate transport and metabolism	PREDICTED: carboxyvinyl-carboxyphosphonate phosphorylmutase, chloroplastic [Oryza sativa Japonica Group]
LOC_Os03g63370	12	258	0.25859	5.02698	0	4.16544	up	--	--	Biological Process: cellular metabolic process (GO:0044237);; Cellular Component: nuclear part (GO:0044428);;	--	--	[I]	Lipid transport and metabolism	CRAL/TRIO domain	Patellin-4 OS=Arabidopsis thaliana OX=3702 GN=PATL4 PE=1 SV=2	S	Function unknown	PREDICTED: random slug protein 5 [Oryza sativa Japonica Group]
LOC_Os01g41050	0	45	0	0.483794	2.87822e-07	4.16451	up	[P]	Inorganic ion transport and metabolism	Biological Process: transition metal ion transport (GO:0000041);; Biological Process: cell morphogenesis involved in differentiation (GO:0000904);; Biological Process: developmental process involved in reproduction (GO:0003006);; Cellular Component: mitochondrion (GO:0005739);; Cellular Component: plasma membrane (GO:0005886);; Biological Process: cellular protein modification process (GO:0006464…	K17471|0|osa:9266924|K17471 sulfate transporter 3 | (RefSeq) P0451D05.6; probable sulfate transporter 3.5	--	[P]	Inorganic ion transport and metabolism	Sulfate permease family;; STAS domain	Probable sulfate transporter 3.5 OS=Arabidopsis thaliana OX=3702 GN=SULTR3;5 PE=2 SV=1	P	Inorganic ion transport and metabolism	PREDICTED: probable sulfate transporter 3.5 [Oryza sativa Japonica Group]
Oryza_sativa_newGene_844	0	45	0	1.06585	2.87822e-07	4.16451	up	--	--	Cellular Component: mitochondrion (GO:0005739);;	--	--	--	--	--	--	S	Function unknown	Os03g0437500 [Oryza sativa Japonica Group]
LOC_Os03g51040	0	45	0	1.05287	2.87822e-07	4.16451	up	[T]	Signal transduction mechanisms	Molecular Function: protein serine/threonine kinase activity (GO:0004674);; Molecular Function: protein tyrosine kinase activity (GO:0004713);; Molecular Function: ATP binding (GO:0005524);; Cellular Component: nucleus (GO:0005634);; Cellular Component: cytoplasm (GO:0005737);; Cellular Component: plasma membrane (GO:0005886);; Biological Process: polysaccharide metabolic process (GO:0005976);; B…	--	--	[T]	Signal transduction mechanisms	Protein tyrosine kinase;; Protein kinase domain	Probable protein kinase At2g41970 OS=Arabidopsis thaliana OX=3702 GN=At2g41970 PE=2 SV=1	T	Signal transduction mechanisms	PREDICTED: protein NRT1/ PTR FAMILY 8.3 [Oryza sativa Japonica Group]
LOC_Os05g07010	15	310	0.330211	6.52804	0	4.15972	up	--	--	Molecular Function: DNA binding (GO:0003677);; Molecular Function: chromatin binding (GO:0003682);; Molecular Function: transcription factor activity, sequence-specific DNA binding (GO:0003700);; Cellular Component: nucleus (GO:0005634);; Biological Process: response to cold (GO:0009409);; Biological Process: response to red or far red light (GO:0009639);; Biological Process: response to salt str…	--	--	[O]	Posttranslational modification, protein turnover, chaperones	Myb-like DNA-binding domain	Protein REVEILLE 8 OS=Arabidopsis thaliana OX=3702 GN=RVE8 PE=2 SV=1	K	Transcription	PREDICTED: protein REVEILLE 8 [Oryza sativa Japonica Group]
LOC_Os05g47940	77	1397	1.4	23.9106	0	4.15048	up	--	--	Molecular Function: catalytic activity (GO:0003824);; Molecular Function: structural constituent of cell wall (GO:0005199);; Molecular Function: protein binding (GO:0005515);; Cellular Component: nucleus (GO:0005634);; Cellular Component: plasma membrane (GO:0005886);; Cellular Component: plant-type cell wall (GO:0009505);; Cellular Component: plasmodesma (GO:0009506);; Biological Process: pollen…	--	--	--	--	Protein of unknown function (DUF2477)	--	S	Function unknown	PREDICTED: uncharacterized protein LOC9268587 [Oryza sativa Japonica Group]
LOC_Os01g61940	99	1783	1.00479	16.4596	0	4.15015	up	[T]	Signal transduction mechanisms	Molecular Function: nucleotide binding (GO:0000166);; Molecular Function: ATP binding (GO:0005524);; Cellular Component: vacuolar lumen (GO:0005775);; Cellular Component: plasma membrane (GO:0005886);; Biological Process: obsolete ATP catabolic process (GO:0006200);; Biological Process: amino acid transport (GO:0006865);; Biological Process: response to stress (GO:0006950);; Biological Process: v…	--	--	[Q]	Secondary metabolites biosynthesis, transport and catabolism	ABC-2 type transporter;; ABC transporter	ABC transporter G family member 1 OS=Arabidopsis thaliana OX=3702 GN=ABCG1 PE=2 SV=1	V	Defense mechanisms	putative ATP-binding cassette transporter ABCG2 [Oryza sativa Japonica Group]
LOC_Os01g41450	6	149	0.121516	2.91427	1.11022e-15	4.14171	up	--	--	Biological Process: metabolic process (GO:0008152);; Biological Process: toxin catabolic process (GO:0009407);; Biological Process: response to ethylene (GO:0009723);; Biological Process: response to UV-B (GO:0010224);; Molecular Function: abscisic acid glucosyltransferase activity (GO:0010294);; Biological Process: response to cyclopentenone (GO:0010583);; Cellular Component: cytoplasmic vesicle…	--	--	[GC]	Carbohydrate transport and metabolism;; Energy production and conversion	UDP-glucoronosyl and UDP-glucosyl transferase	UDP-glucose flavonoid 3-O-glucosyltransferase 7 OS=Fragaria ananassa OX=3747 GN=GT7 PE=1 SV=1	S	Function unknown	hypothetical protein OsJ_02477 [Oryza sativa Japonica Group]
LOC_Os08g17500	11	236	0.200252	4.23788	0	4.13996	up	[M]	Cell wall/membrane/envelope biogenesis	Biological Process: alternative mRNA splicing, via spliceosome (GO:0000380);; Molecular Function: double-stranded DNA binding (GO:0003690);; Molecular Function: single-stranded DNA binding (GO:0003697);; Molecular Function: mRNA binding (GO:0003729);; Molecular Function: protein kinase activity (GO:0004672);; Molecular Function: calmodulin binding (GO:0005516);; Cellular Component: cell wall (GO:…	--	--	[V]	Defense mechanisms	NAD dependent epimerase/dehydratase family;; NAD(P)H-binding;; 3-beta hydroxysteroid dehydrogenase/isomerase family;; GDP-mannose 4,6 dehydratase;; NmrA-like family;; Male sterility protein;; Polysaccharide biosynthesis protein	Cinnamoyl-CoA reductase 1 OS=Arabidopsis thaliana OX=3702 GN=CCR1 PE=1 SV=1	M	Cell wall/membrane/envelope biogenesis	PREDICTED: cinnamoyl-CoA reductase 1 [Oryza sativa Japonica Group]
LOC_Os03g06010	0	44	0	1.36834	4.36386e-07	4.13392	up	--	--	Cellular Component: extracellular region (GO:0005576);; Cellular Component: cell wall (GO:0005618);; Biological Process: plant-type cell wall organization (GO:0009664);; Biological Process: unidimensional cell growth (GO:0009826);; Biological Process: plant-type cell wall loosening (GO:0009828);; Biological Process: plant-type cell wall modification involved in multidimensional cell growth (GO:00…	--	--	--	--	Pollen allergen;; Lytic transglycolase	Expansin-A25 OS=Oryza sativa subsp. japonica OX=39947 GN=EXPA25 PE=2 SV=2	G	Carbohydrate transport and metabolism	PREDICTED: expansin-A25 [Oryza sativa Japonica Group]
LOC_Os01g73710	0	44	0	1.11481	4.36386e-07	4.13392	up	--	--	Molecular Function: binding (GO:0005488);; Cellular Component: nucleus (GO:0005634);; Biological Process: cellular process (GO:0009987);; Cellular Component: membrane (GO:0016020);; Cellular Component: cytoplasmic vesicle (GO:0016023);; Cellular Component: cytoplasmic part (GO:0044444);; Cellular Component: intracellular organelle part (GO:0044446);; Cellular Component: cell periphery (GO:0071944…	--	--	--	--	Root cap	--	S	Function unknown	putative root cap protein 1 [Oryza sativa Japonica Group]
LOC_Os11g03520	0	44	0	0.927758	4.36386e-07	4.13392	up	[IR]	Lipid transport and metabolism;; General function prediction only	Biological Process: lipid metabolic process (GO:0006629);; Biological Process: cellular process (GO:0009987);; Biological Process: response to organic substance (GO:0010033);; Molecular Function: hydrolase activity, acting on ester bonds (GO:0016788);; Cellular Component: cell part (GO:0044464);; Biological Process: single-organism process (GO:0044699);; Biological Process: innate immune response…	--	--	--	--	GDSL-like Lipase/Acylhydrolase	GDSL esterase/lipase At1g71250 OS=Arabidopsis thaliana OX=3702 GN=At1g71250 PE=2 SV=1	S	Function unknown	PREDICTED: GDSL esterase/lipase At1g71250 isoform X1 [Oryza sativa Japonica Group]
Oryza_sativa_newGene_619	3	96	0.040611	1.53142	2.85638e-12	4.13258	up	--	--	Biological Process: G2/M transition of mitotic cell cycle (GO:0000086);; Molecular Function: nucleotide binding (GO:0000166);; Molecular Function: isoleucine-tRNA ligase activity (GO:0004822);; Cellular Component: nucleus (GO:0005634);; Cellular Component: cytosol (GO:0005829);; Biological Process: isoleucyl-tRNA aminoacylation (GO:0006428);; Biological Process: regulation of meristem structural …	--	--	[R]	General function prediction only	--	Protein TONSOKU OS=Arabidopsis thaliana OX=3702 GN=TSK PE=1 SV=2	S	Function unknown	BRUSHY1-like [Oryza sativa Japonica Group]
LOC_Os09g16030	11	234	0.160449	3.34528	0	4.12782	up	[G]	Carbohydrate transport and metabolism	Cellular Component: mitochondrion (GO:0005739);; Biological Process: metabolic process (GO:0008152);; Molecular Function: transferase activity, transferring hexosyl groups (GO:0016758);; Molecular Function: UDP-glucosyltransferase activity (GO:0035251);; Cellular Component: intracellular part (GO:0044424);; Biological Process: single-organism metabolic process (GO:0044710);; Biological Process: r…	--	--	[GC]	Carbohydrate transport and metabolism;; Energy production and conversion	UDP-glucoronosyl and UDP-glucosyl transferase	UDP-glycosyltransferase 90A1 OS=Arabidopsis thaliana OX=3702 GN=UGT90A1 PE=2 SV=1	S	Function unknown	PREDICTED: UDP-glycosyltransferase 90A1 [Oryza sativa Japonica Group]
LOC_Os06g51010	34	630	0.889779	15.1688	0	4.12398	up	--	--	Molecular Function: protein kinase activity (GO:0004672);; Biological Process: protein phosphorylation (GO:0006468);; Biological Process: cellular component organization (GO:0016043);; Biological Process: single-organism cellular process (GO:0044763);; Cellular Component: cell periphery (GO:0071944);;	--	--	--	--	Arabidopsis protein of unknown function	--	S	Function unknown	hypothetical protein [Oryza sativa Japonica Group]
LOC_Os07g41460	86	1521	1.64342	26.3936	0	4.11857	up	--	--	Molecular Function: sulfotransferase activity (GO:0008146);; Biological Process: jasmonic acid metabolic process (GO:0009694);; Biological Process: response to cytokinin (GO:0009735);; Biological Process: hormone-mediated signaling pathway (GO:0009755);; Biological Process: flavonoid metabolic process (GO:0009812);; Biological Process: brassinosteroid metabolic process (GO:0016131);; Biological P…	--	--	[R]	General function prediction only	Sulfotransferase domain	Cytosolic sulfotransferase 12 OS=Arabidopsis thaliana OX=3702 GN=SOT12 PE=1 SV=2	S	Function unknown	PREDICTED: cytosolic sulfotransferase 12 [Oryza sativa Japonica Group]
LOC_Os10g39160	10	215	0.266328	5.71995	0	4.11653	up	--	--	Biological Process: transition metal ion transport (GO:0000041);; Molecular Function: peroxidase activity (GO:0004601);; Cellular Component: nucleus (GO:0005634);; Cellular Component: mitochondrion (GO:0005739);; Biological Process: anion transport (GO:0006820);; Biological Process: response to oxidative stress (GO:0006979);; Biological Process: response to desiccation (GO:0009269);; Biological P…	--	--	--	--	Peroxidase	Peroxidase 5 OS=Vitis vinifera OX=29760 GN=GSVIVT00037159001 PE=1 SV=2	S	Function unknown	PREDICTED: peroxidase 5 [Oryza sativa Japonica Group]
LOC_Os07g37730	176	3056	2.46835	38.4258	0	4.11329	up	[C]	Energy production and conversion	Molecular Function: NADH dehydrogenase activity (GO:0003954);; Molecular Function: NADPH dehydrogenase activity (GO:0003959);; Cellular Component: mitochondrion (GO:0005739);; Cellular Component: mitochondrial intermembrane space (GO:0005758);; Cellular Component: mitochondrial matrix (GO:0005759);; Cellular Component: peroxisome (GO:0005777);; Molecular Function: NADH dehydrogenase (ubiquinone) …	K17871|0|osa:4343616|K17871 NADH:ubiquinone reductase (non-electrogenic) [EC:1.6.5.9] | (RefSeq) OJ1112_E08.115; internal alternative NAD(P)H-ubiquinone oxidoreductase A1, mitochondrial	--	[C]	Energy production and conversion	Pyridine nucleotide-disulphide oxidoreductase;; Pyridine nucleotide-disulphide oxidoreductase	Internal alternative NAD(P)H-ubiquinone oxidoreductase A1, mitochondrial OS=Arabidopsis thaliana OX=3702 GN=NDA1 PE=2 SV=1	C	Energy production and conversion	PREDICTED: internal alternative NAD(P)H-ubiquinone oxidoreductase A1, mitochondrial [Oryza sativa Japonica Group]
LOC_Os05g46845	26	488	1.48833	26.0856	0	4.11214	up	--	--	Molecular Function: double-stranded DNA binding (GO:0003690);; Cellular Component: cytosol (GO:0005829);;	K06875|4.52801e-45|dosa:Os05t0546500-00|K06875 programmed cell death protein 5 | (RAP-DB) Os05g0546500; Similar to Cell death-related protein.	--	[D]	Cell cycle control, cell division, chromosome partitioning	Double-stranded DNA-binding domain	--	S	Function unknown	putative apoptosis-related protein [Oryza sativa Japonica Group]
LOC_Os09g32360	0	43	0	0.510954	6.63987e-07	4.10266	up	[R]	General function prediction only	Cellular Component: nucleus (GO:0005634);; Biological Process: cellular process (GO:0009987);; Cellular Component: intracellular organelle part (GO:0044446);; Cellular Component: cell periphery (GO:0071944);;	--	--	--	--	Domain of unknown function (DUF2828)	--	S	Function unknown	PREDICTED: uncharacterized protein LOC4347475 [Oryza sativa Japonica Group]
LOC_Os03g48770	0	43	0	1.24516	6.63987e-07	4.10266	up	--	--	Cellular Component: cell wall (GO:0005618);; Biological Process: iron ion transport (GO:0006826);; Biological Process: response to stress (GO:0006950);; Biological Process: cellular response to iron ion starvation (GO:0010106);; Biological Process: response to nitrate (GO:0010167);; Biological Process: nitrate transport (GO:0015706);; Cellular Component: cytoplasmic vesicle (GO:0016023);; Molecul…	--	--	--	--	Cupin;; Cupin domain	Germin-like protein 3-5 OS=Oryza sativa subsp. japonica OX=39947 GN=Os03g0693900 PE=2 SV=1	S	Function unknown	PREDICTED: germin-like protein 3-5 [Oryza sativa Japonica Group]
LOC_Os10g25380	0	43	0	0.92609	6.63987e-07	4.10266	up	[IR]	Lipid transport and metabolism;; General function prediction only	Cellular Component: cell wall (GO:0005618);; Cellular Component: vacuole (GO:0005773);; Biological Process: lipid metabolic process (GO:0006629);; Cellular Component: cytoplasmic vesicle (GO:0016023);; Molecular Function: hydrolase activity, acting on ester bonds (GO:0016788);; Biological Process: organic substance metabolic process (GO:0071704);;	--	--	--	--	GDSL-like Lipase/Acylhydrolase	GDSL esterase/lipase At1g28590 OS=Arabidopsis thaliana OX=3702 GN=At1g28590 PE=2 SV=2	S	Function unknown	PREDICTED: GDSL esterase/lipase At1g28590 [Oryza sativa Japonica Group]
LOC_Os03g12150	0	43	0	0.303042	6.63987e-07	4.10266	up	--		Molecular Function: protein kinase activity (GO:0004672);; Molecular Function: protein serine/threonine kinase activity (GO:0004674);; Molecular Function: ATP binding (GO:0005524);; Biological Process: protein phosphorylation (GO:0006468);; Biological Process: response to stress (GO:0006950);; Cellular Component: cytoplasmic vesicle (GO:0016023);; Cellular Component: cell part (GO:0044464);; Biol…	--	--	--	--	Protein kinase domain;; Protein tyrosine kinase;; D-mannose binding lectin;; S-locus glycoprotein domain;; PAN-like domain	G-type lectin S-receptor-like serine/threonine-protein kinase At2g19130 OS=Arabidopsis thaliana OX=3702 GN=At2g19130 PE=2 SV=1	T	Signal transduction mechanisms	PREDICTED: G-type lectin S-receptor-like serine/threonine-protein kinase At2g19130 [Oryza sativa Japonica Group]
LOC_Os11g41680	8	178	0.107388	2.48875	1.11022e-16	4.09522	up	[QV]	Secondary metabolites biosynthesis, transport and catabolism;; Defense mechanisms	Molecular Function: monooxygenase activity (GO:0004497);; Molecular Function: iron ion binding (GO:0005506);; Molecular Function: electron carrier activity (GO:0009055);; Cellular Component: membrane (GO:0016020);; Cellular Component: cytoplasmic vesicle (GO:0016023);; Biological Process: diterpenoid biosynthetic process (GO:0016102);; Molecular Function: oxidoreductase activity, acting on paired…	--	--	[Q]	Secondary metabolites biosynthesis, transport and catabolism	Cytochrome P450	Cytochrome P450 71D10 OS=Glycine max OX=3847 GN=CYP71D10 PE=2 SV=1	Q	Secondary metabolites biosynthesis, transport and catabolism	Os11g0635300 [Oryza sativa Japonica Group]
LOC_Os09g09270	14	279	0.290443	5.61272	0	4.09304	up	[M]	Cell wall/membrane/envelope biogenesis	Molecular Function: nucleotide binding (GO:0000166);; Biological Process: alternative mRNA splicing, via spliceosome (GO:0000380);; Molecular Function: double-stranded DNA binding (GO:0003690);; Molecular Function: single-stranded DNA binding (GO:0003697);; Molecular Function: mRNA binding (GO:0003729);; Molecular Function: 3-beta-hydroxy-delta5-steroid dehydrogenase activity (GO:0003854);; Molec…	--	--	[V]	Defense mechanisms	NAD dependent epimerase/dehydratase family;; NAD(P)H-binding;; GDP-mannose 4,6 dehydratase;; 3-beta hydroxysteroid dehydrogenase/isomerase family;; NmrA-like family	Cinnamoyl-CoA reductase 1 OS=Oryza sativa subsp. japonica OX=39947 GN=CCR1 PE=1 SV=1	M	Cell wall/membrane/envelope biogenesis	hypothetical protein OsI_30616 [Oryza sativa Indica Group]
LOC_Os12g08850	0	42	0	0.475002	1.01395e-06	4.07071	up	[E]	Amino acid transport and metabolism	Molecular Function: catalytic activity (GO:0003824);; Biological Process: metabolic process (GO:0008152);; Molecular Function: transaminase activity (GO:0008483);; Molecular Function: pyridoxal phosphate binding (GO:0030170);; Biological Process: response to chemical (GO:0042221);; Cellular Component: intracellular membrane-bounded organelle (GO:0043231);; Biological Process: cellular metabolic p…	--	--	[R]	General function prediction only	Aminotransferase class-V	--	E	Amino acid transport and metabolism	PREDICTED: probable cysteine desulfurase [Oryza sativa Japonica Group]
LOC_Os10g35500	73	1240	1.4303	22.4011	0	4.05314	up	[HR]	Coenzyme transport and metabolism;; General function prediction only	Biological Process: metabolic process (GO:0008152);; Molecular Function: hydrolase activity (GO:0016787);;	--	--	[I]	Lipid transport and metabolism	alpha/beta hydrolase fold;; Alpha/beta hydrolase family;; Serine aminopeptidase, S33	--	S	Function unknown	PREDICTED: bifunctional epoxide hydrolase 2 [Oryza sativa Japonica Group]
LOC_Os03g13290	0	41	0	1.06102	1.55408e-06	4.03804	up	--	--	Cellular Component: extracellular region (GO:0005576);; Cellular Component: mitochondrion (GO:0005739);; Biological Process: carbohydrate metabolic process (GO:0005975);; Molecular Function: cellulase activity (GO:0008810);; Biological Process: trichoblast differentiation (GO:0010054);; Cellular Component: cytoplasmic vesicle (GO:0016023);; Molecular Function: hydrolase activity, acting on glycos…	--	--	--	--	--	Endoglucanase 16 OS=Oryza sativa subsp. japonica OX=39947 GN=Os06g0247900 PE=2 SV=2	--	--	hypothetical protein LOC_Os03g13290 [Oryza sativa Japonica Group]
LOC_Os02g38290	0	41	0	0.462658	1.55408e-06	4.03804	up	[QV]	Secondary metabolites biosynthesis, transport and catabolism;; Defense mechanisms	Biological Process: transition metal ion transport (GO:0000041);; Molecular Function: monooxygenase activity (GO:0004497);; Molecular Function: iron ion binding (GO:0005506);; Molecular Function: protein binding (GO:0005515);; Cellular Component: endoplasmic reticulum (GO:0005783);; Biological Process: terpenoid metabolic process (GO:0006721);; Biological Process: isoprenoid biosynthetic process …	--	--	[QI]	Secondary metabolites biosynthesis, transport and catabolism;; Lipid transport and metabolism	Cytochrome P450	Cytochrome P450 86B1 OS=Arabidopsis thaliana OX=3702 GN=CYP86B1 PE=2 SV=1	Q	Secondary metabolites biosynthesis, transport and catabolism	hypothetical protein OsI_07906 [Oryza sativa Indica Group]
LOC_Os04g53540	0	40	0	0.265801	2.39085e-06	4.00461	up	--	--	Biological Process: double-strand break repair via homologous recombination (GO:0000724);; Molecular Function: transcription factor activity, sequence-specific DNA binding (GO:0003700);; Molecular Function: protein binding (GO:0005515);; Cellular Component: nucleus (GO:0005634);; Cellular Component: cytoplasm (GO:0005737);; Biological Process: regulation of transcription, DNA-templated (GO:000635…	K09338|0|osa:4337074|K09338 homeobox-leucine zipper protein | (RefSeq) GL2-2, Roc2; homeobox-leucine zipper protein ROC2	--	--	--	START domain;; Homeobox domain	Homeobox-leucine zipper protein ROC2 OS=Oryza sativa subsp. japonica OX=39947 GN=ROC2 PE=2 SV=1	K	Transcription	PREDICTED: homeobox-leucine zipper protein ROC2 isoform X1 [Oryza sativa Japonica Group]
LOC_Os04g31940	63	1038	0.61451	9.18548	0	4.00164	up	[O]	Posttranslational modification, protein turnover, chaperones	Cellular Component: endoplasmic reticulum lumen (GO:0005788);; Cellular Component: plasma membrane (GO:0005886);; Biological Process: DNA-dependent DNA replication (GO:0006261);; Biological Process: protein folding (GO:0006457);; Biological Process: response to stress (GO:0006950);; Biological Process: ER-nucleus signaling pathway (GO:0006984);; Molecular Function: cytoskeletal protein binding (G…	--	--	--	--	Domain of unknown function (DUF3444);; DnaJ domain	Chaperone protein dnaJ A6, chloroplastic OS=Arabidopsis thaliana OX=3702 GN=DJA6 PE=2 SV=2	O	Posttranslational modification, protein turnover, chaperones	PREDICTED: uncharacterized protein LOC4335667 [Oryza sativa Japonica Group]
LOC_Os02g17000	34	578	0.574985	7.16146	0	4.00024	up	[O]	Posttranslational modification, protein turnover, chaperones	Molecular Function: serine-type endopeptidase activity (GO:0004252);; Cellular Component: cell wall (GO:0005618);; Biological Process: proteolysis (GO:0006508);; Cellular Component: plant-type cell wall (GO:0009505);; Biological Process: response to auxin (GO:0009733);; Cellular Component: external side of plasma membrane (GO:0009897);; Biological Process: lateral root morphogenesis (GO:0010102);…	--	--	--	--	Peptidase inhibitor I9;; Subtilase family	Subtilisin-like protease SBT3.10 OS=Arabidopsis thaliana OX=3702 GN=SBT3.10 PE=3 SV=2	--	--	Os02g0270200 [Oryza sativa Japonica Group]
LOC_Os01g55960	8	165	0.136746	2.90387	8.88178e-16	3.98748	up	--	--	Biological Process: mitochondrial RNA metabolic process (GO:0000959);; Cellular Component: mitochondrion (GO:0005739);; Biological Process: regulation of transcription, DNA-templated (GO:0006355);; Biological Process: organelle organization (GO:0006996);; Biological Process: metabolic process (GO:0008152);; Biological Process: mRNA modification (GO:0016556);; Molecular Function: hydrolase activit…	K01455|0|osa:4326894|K01455 formamidase [EC:3.5.1.49] | (RefSeq) uncharacterized LOC4326894	Cyanoamino acid metabolism (ko00460);; Glyoxylate and dicarboxylate metabolism (ko00630);; Nitrogen metabolism (ko00910);; Carbon metabolism (ko01200)	[R]	General function prediction only	PPR repeat family;; PPR repeat;; Pentatricopeptide repeat domain;; PPR repeat	Pentatricopeptide repeat-containing protein At5g56310 OS=Arabidopsis thaliana OX=3702 GN=PCMP-E13 PE=2 SV=1	S	Function unknown	PREDICTED: uncharacterized protein LOC4326894 [Oryza sativa Japonica Group]
LOC_Os07g34260	8	165	0.13743	2.55523	8.88178e-16	3.98748	up	[Q]	Secondary metabolites biosynthesis, transport and catabolism	Biological Process: biosynthetic process (GO:0009058);; Cellular Component: plastid (GO:0009536);; Biological Process: chalcone biosynthetic process (GO:0009715);; Biological Process: flavonoid biosynthetic process (GO:0009813);; Molecular Function: naringenin-chalcone synthase activity (GO:0016210);; Molecular Function: transferase activity, transferring acyl groups other than amino-acyl groups …	--	--	--	--	Chalcone and stilbene synthases, N-terminal domain;; Chalcone and stilbene synthases, C-terminal domain;; 3-Oxoacyl-[acyl-carrier-protein (ACP)] synthase III;; FAE1/Type III polyketide synthase-like protein	Bisdemethoxycurcumin synthase OS=Oryza sativa subsp. japonica OX=39947 GN=Os07g0271500 PE=1 SV=2	Q	Secondary metabolites biosynthesis, transport and catabolism	PREDICTED: bisdemethoxycurcumin synthase-like [Oryza sativa Japonica Group]
LOC_Os12g05440	943	14826	17.356	247.101	0	3.98678	up	[QV]	Secondary metabolites biosynthesis, transport and catabolism;; Defense mechanisms	Biological Process: defense response to insect (GO:0002213);; Molecular Function: iron ion binding (GO:0005506);; Molecular Function: protein binding (GO:0005515);; Cellular Component: extracellular region (GO:0005576);; Cellular Component: endoplasmic reticulum (GO:0005783);; Molecular Function: electron carrier activity (GO:0009055);; Biological Process: response to water deprivation (GO:000941…	--	--	[QI]	Secondary metabolites biosynthesis, transport and catabolism;; Lipid transport and metabolism	Cytochrome P450	Cytochrome P450 94C1 OS=Arabidopsis thaliana OX=3702 GN=CYP94C1 PE=1 SV=1	Q	Secondary metabolites biosynthesis, transport and catabolism	Os12g0150200, partial [Oryza sativa Japonica Group]
LOC_Os06g07941	0	39	0	1.02171	3.69222e-06	3.97038	up	[Q]	Secondary metabolites biosynthesis, transport and catabolism	Biological Process: aging (GO:0007568);; Biological Process: post-embryonic development (GO:0009791);; Biological Process: cellular process (GO:0009987);; Biological Process: fruit development (GO:0010154);; Molecular Function: oxidoreductase activity, acting on paired donors, with incorporation or reduction of molecular oxygen, 2-oxoglutarate as one donor, and incorporation of one atom each of o…	--	--	[QR]	Secondary metabolites biosynthesis, transport and catabolism;; General function prediction only	2OG-Fe(II) oxygenase superfamily;; non-haem dioxygenase in morphine synthesis N-terminal	Protein SRG1 OS=Arabidopsis thaliana OX=3702 GN=SRG1 PE=2 SV=1	S	Function unknown	Os06g0176800 [Oryza sativa Japonica Group]
LOC_Os04g42590	0	39	0	0.388246	3.69222e-06	3.97038	up	--	--	Molecular Function: RNA binding (GO:0003723);; Molecular Function: RNA-directed DNA polymerase activity (GO:0003964);; Biological Process: RNA-dependent DNA biosynthetic process (GO:0006278);; Molecular Function: zinc ion binding (GO:0008270);; Cellular Component: intracellular part (GO:0044424);;	--	--	--	--	--	--	S	Function unknown	PREDICTED: uncharacterized protein LOC9271281 isoform X2 [Oryza sativa Japonica Group]
LOC_Os02g22680	0	38	0	1.08247	5.72409e-06	3.93533	up	--	--	Biological Process: polysaccharide biosynthetic process (GO:0000271);; Cellular Component: nucleus (GO:0005634);; Cellular Component: Golgi apparatus (GO:0005794);; Cellular Component: plasma membrane (GO:0005886);; Biological Process: water transport (GO:0006833);; Biological Process: Golgi to vacuole transport (GO:0006896);; Biological Process: pattern specification process (GO:0007389);; Biolo…	--	--	--	--	EamA-like transporter family	Protein WALLS ARE THIN 1 OS=Arabidopsis thaliana OX=3702 GN=WAT1 PE=1 SV=1	--	--	hypothetical protein OsI_07025 [Oryza sativa Indica Group]
LOC_Os01g44340	0	38	0	0.787523	5.72409e-06	3.93533	up	[GI]	Carbohydrate transport and metabolism;; Lipid transport and metabolism	Molecular Function: carboxylic ester hydrolase activity (GO:0004091);; Biological Process: response to UV (GO:0009411);; Cellular Component: plant-type cell wall (GO:0009505);; Biological Process: flavonoid biosynthetic process (GO:0009813);; Biological Process: pollen tube growth (GO:0009860);; Molecular Function: pectinesterase activity (GO:0030599);; Biological Process: cell wall modification …	K01051|0|osa:4326603|K01051 pectinesterase [EC:3.1.1.11] | (RefSeq) putative pectinesterase 11	Pentose and glucuronate interconversions (ko00040);; Starch and sucrose metabolism (ko00500)	--	--	Pectinesterase	Putative pectinesterase 11 OS=Arabidopsis thaliana OX=3702 GN=PME11 PE=3 SV=1	G	Carbohydrate transport and metabolism	PREDICTED: putative pectinesterase 11 [Oryza sativa Japonica Group]
LOC_Os02g55130	12	219	0.133858	2.73553	0	3.93161	up	[E]	Amino acid transport and metabolism	Molecular Function: serine-type carboxypeptidase activity (GO:0004185);; Cellular Component: extracellular space (GO:0005615);; Cellular Component: vacuole (GO:0005773);; Biological Process: proteolysis (GO:0006508);; Biological Process: microtubule nucleation (GO:0007020);; Biological Process: brassinosteroid mediated signaling pathway (GO:0009742);; Cellular Component: cytoplasmic vesicle (GO:0…	K16297|0|osa:4330996|K16297 serine carboxypeptidase-like clade II [EC:3.4.16.-] | (RefSeq) OJ1695_H09.2-1, OJ1695_H09.2-2, OJ1695_H09.2-3; serine carboxypeptidase 24	--	[OE]	Posttranslational modification, protein turnover, chaperones;; Amino acid transport and metabolism	Serine carboxypeptidase	Serine carboxypeptidase 24 OS=Arabidopsis thaliana OX=3702 GN=SCPL24 PE=1 SV=1	E	Amino acid transport and metabolism	hypothetical protein OsI_09265 [Oryza sativa Indica Group]
LOC_Os11g39010	26	429	0.768177	12.9558	0	3.92731	up	--	--	Cellular Component: intracellular organelle (GO:0043229);;	--	--	--	--	--	--	S	Function unknown	PREDICTED: uncharacterized protein LOC9269043 isoform X1 [Oryza sativa Japonica Group]
LOC_Os11g30560	92	1415	1.47316	20.5276	0	3.9201	up	[R]	General function prediction only	Biological Process: steroid metabolic process (GO:0008202);; Cellular Component: plastid (GO:0009536);; Biological Process: response to abscisic acid (GO:0009737);; Biological Process: response to brassinosteroid (GO:0009741);; Cellular Component: cytoplasmic vesicle (GO:0016023);; Biological Process: terpenoid biosynthetic process (GO:0016114);; Molecular Function: oxidoreductase activity (GO:00…	--	--	[Q]	Secondary metabolites biosynthesis, transport and catabolism	short chain dehydrogenase;; Enoyl-(Acyl carrier protein) reductase;; KR domain	11-beta-hydroxysteroid dehydrogenase 1B OS=Arabidopsis thaliana OX=3702 GN=HSD1 PE=1 SV=1	S	Function unknown	PREDICTED: 11-beta-hydroxysteroid dehydrogenase 1B [Oryza sativa Japonica Group]
LOC_Os09g32984	10	187	0.672783	11.4044	2.22045e-16	3.91787	up	--	--	Molecular Function: RNA binding (GO:0003723);; Molecular Function: catalytic activity (GO:0003824);; Molecular Function: RNA-directed DNA polymerase activity (GO:0003964);; Biological Process: RNA-dependent DNA biosynthetic process (GO:0006278);; Cellular Component: cell part (GO:0044464);;	K14488|2.13715e-65|osa:9270862|K14488 SAUR family protein | (RefSeq) auxin-responsive protein SAUR41	--	--	--	Auxin responsive protein	Auxin-responsive protein SAUR71 OS=Arabidopsis thaliana OX=3702 GN=SAUR71 PE=2 SV=1	S	Function unknown	PREDICTED: auxin-responsive protein SAUR41 [Oryza sativa Japonica Group]
LOC_Os01g18950	7	142	0.144235	3.04277	1.9873e-14	3.91634	up	--	--	Biological Process: developmental process involved in reproduction (GO:0003006);; Molecular Function: peroxidase activity (GO:0004601);; Molecular Function: binding (GO:0005488);; Cellular Component: extracellular region (GO:0005576);; Biological Process: response to stress (GO:0006950);; Biological Process: response to oxidative stress (GO:0006979);; Cellular Component: cytoplasmic vesicle (GO:0…	--	--	--	--	Peroxidase	Peroxidase 2 OS=Zea mays OX=4577 GN=PER2 PE=2 SV=1	--	--	TPA: class III peroxidase 9 precursor [Oryza sativa Japonica Group]
LOC_Os12g03830	249	3752	2.06716	21.3611	0	3.91488	up	[G]	Carbohydrate transport and metabolism	Cellular Component: plasma membrane (GO:0005886);; Biological Process: response to water deprivation (GO:0009414);; Biological Process: response to nematode (GO:0009624);; Biological Process: gravitropism (GO:0009630);; Cellular Component: plant-type vacuole membrane (GO:0009705);; Biological Process: response to zinc ion (GO:0010043);; Biological Process: basipetal auxin transport (GO:0010540);;…	--	--	[R]	General function prediction only	Major Facilitator Superfamily;; Sugar (and other) transporter	Protein ZINC INDUCED FACILITATOR-LIKE 1 OS=Arabidopsis thaliana OX=3702 GN=ZIFL1 PE=2 SV=1	G	Carbohydrate transport and metabolism	major facilitator superfamily antiporter, putative [Oryza sativa Japonica Group]
LOC_Os10g36210	2	67	0.017072	0.533845	3.35544e-09	3.90943	up	[J]	Translation, ribosomal structure and biogenesis	Molecular Function: aminoacyl-tRNA editing activity (GO:0002161);; Molecular Function: valine-tRNA ligase activity (GO:0004832);; Molecular Function: ATP binding (GO:0005524);; Cellular Component: mitochondrion (GO:0005739);; Cellular Component: cytosol (GO:0005829);; Biological Process: valyl-tRNA aminoacylation (GO:0006438);; Biological Process: regulation of translational fidelity (GO:0006450)…	K01873|0|osa:9267455|K01873 valyl-tRNA synthetase [EC:6.1.1.9] | (RefSeq) valine--tRNA ligase, mitochondrial 1	Aminoacyl-tRNA biosynthesis (ko00970)	[J]	Translation, ribosomal structure and biogenesis	tRNA synthetases class I (I, L, M and V);; Anticodon-binding domain of tRNA;; tRNA synthetases class I (M);; Valyl tRNA synthetase tRNA binding arm	Valine--tRNA ligase, mitochondrial 1 OS=Arabidopsis thaliana OX=3702 GN=TWN2 PE=1 SV=2	J	Translation, ribosomal structure and biogenesis	Valyl-tRNA synthetase, putative [Oryza sativa Japonica Group]
LOC_Os08g43654	47	734	0.675057	9.66267	0	3.90595	up	[V]	Defense mechanisms	Molecular Function: binding (GO:0005488);; Cellular Component: vacuolar membrane (GO:0005774);; Cellular Component: plasma membrane (GO:0005886);; Biological Process: drug transmembrane transport (GO:0006855);; Biological Process: purine nucleobase transport (GO:0006863);; Cellular Component: plant-type vacuole membrane (GO:0009705);; Biological Process: fruit ripening (GO:0009835);; Biological P…	K03327|0|osa:4346253|K03327 multidrug resistance protein, MATE family | (RefSeq) OJ1479_B11.21; protein DETOXIFICATION 33	--	[R]	General function prediction only	MatE	Protein DETOXIFICATION 33 OS=Arabidopsis thaliana OX=3702 GN=DTX33 PE=2 SV=1	V	Defense mechanisms	PREDICTED: protein DETOXIFICATION 33 [Oryza sativa Japonica Group]
LOC_Os02g09120	17	288	0.35616	6.66606	0	3.8999	up	[J]	Translation, ribosomal structure and biogenesis	Molecular Function: aminoacyl-tRNA editing activity (GO:0002161);; Molecular Function: isoleucine-tRNA ligase activity (GO:0004822);; Molecular Function: binding (GO:0005488);; Molecular Function: ATP binding (GO:0005524);; Cellular Component: cytosol (GO:0005829);; Biological Process: gluconeogenesis (GO:0006094);; Biological Process: glycolytic process (GO:0006096);; Biological Process: isoleuc…	K01870|0|osa:9272464|K01870 isoleucyl-tRNA synthetase [EC:6.1.1.5] | (RefSeq) isoleucine--tRNA ligase, cytoplasmic	Aminoacyl-tRNA biosynthesis (ko00970)	[J]	Translation, ribosomal structure and biogenesis	tRNA synthetases class I (I, L, M and V);; tRNA synthetases class I (M)	Isoleucine--tRNA ligase, cytoplasmic OS=Arabidopsis thaliana OX=3702 GN=At4g10320 PE=2 SV=1	J	Translation, ribosomal structure and biogenesis	hypothetical protein OsJ_05648 [Oryza sativa Japonica Group]
Oryza_sativa_newGene_533	0	37	0	1.9868	8.90922e-06	3.8994	up	--	--	Molecular Function: kinase activity (GO:0016301);;	--	--	--	--	--	Putative receptor-like protein kinase At3g47110 OS=Arabidopsis thaliana OX=3702 GN=At3g47110 PE=3 SV=1	--	--	Os02g0610200 [Oryza sativa Japonica Group]
LOC_Os06g23350	0	37	0	0.824026	8.90922e-06	3.8994	up	--	--	Cellular Component: cell periphery (GO:0071944);;	--	--	--	--	Seed maturation protein	Late embryogenesis abundant protein D-34 OS=Gossypium hirsutum OX=3635 PE=3 SV=1	S	Function unknown	PREDICTED: late embryogenesis abundant protein D-34 [Oryza sativa Japonica Group]
LOC_Os02g08230	11	199	0.131521	2.24289	0	3.89692	up	[I]	Lipid transport and metabolism	Biological Process: very long-chain fatty acid metabolic process (GO:0000038);; Molecular Function: catalytic activity (GO:0003824);; Molecular Function: iron ion binding (GO:0005506);; Cellular Component: plasma membrane (GO:0005886);; Biological Process: fatty acid biosynthetic process (GO:0006633);; Biological Process: cuticle hydrocarbon biosynthetic process (GO:0006723);; Biological Process:…	--	--	--	--	WAX2 C-terminal domain;; Fatty acid hydroxylase superfamily	Protein ECERIFERUM 3 OS=Arabidopsis thaliana OX=3702 GN=CER3 PE=1 SV=1	S	Function unknown	PREDICTED: protein ECERIFERUM 3 [Oryza sativa Japonica Group]
LOC_Os06g37300	7	139	0.092845	1.90736	3.74145e-14	3.8861	up	[QV]	Secondary metabolites biosynthesis, transport and catabolism;; Defense mechanisms	Molecular Function: monooxygenase activity (GO:0004497);; Molecular Function: iron ion binding (GO:0005506);; Cellular Component: endoplasmic reticulum (GO:0005783);; Biological Process: terpenoid metabolic process (GO:0006721);; Molecular Function: electron carrier activity (GO:0009055);; Biological Process: gibberellin biosynthetic process (GO:0009686);; Cellular Component: chloroplast outer me…	K04122|0|osa:4341343|K04122 ent-kaurene oxidase [EC:1.14.13.78] | (RefSeq) CYP701A8, KO1, OsKO4, OsKOL4, OsKOS1; ent-sandaracopimaradiene 3-hydroxylase	--	[Q]	Secondary metabolites biosynthesis, transport and catabolism	Cytochrome P450	Ent-sandaracopimaradiene 3-hydroxylase OS=Oryza sativa subsp. japonica OX=39947 GN=CYP701A8 PE=1 SV=1	Q	Secondary metabolites biosynthesis, transport and catabolism	PREDICTED: ent-sandaracopimaradiene 3-hydroxylase [Oryza sativa Japonica Group]
LOC_Os09g26940	7	139	0.091494	1.89768	3.74145e-14	3.8861	up	[QV]	Secondary metabolites biosynthesis, transport and catabolism;; Defense mechanisms	Molecular Function: monooxygenase activity (GO:0004497);; Molecular Function: iron ion binding (GO:0005506);; Cellular Component: mitochondrion (GO:0005739);; Cellular Component: endoplasmic reticulum (GO:0005783);; Cellular Component: plasma membrane (GO:0005886);; Molecular Function: electron carrier activity (GO:0009055);; Biological Process: response to UV (GO:0009411);; Biological Process: r…	--	--	[Q]	Secondary metabolites biosynthesis, transport and catabolism	Cytochrome P450	Flavonoid 3&apos;-monooxygenase OS=Arabidopsis thaliana OX=3702 GN=CYP75B1 PE=1 SV=1	Q	Secondary metabolites biosynthesis, transport and catabolism	PREDICTED: flavonoid 3&apos;-monooxygenase [Oryza sativa Japonica Group]
LOC_Os04g51160	171	2519	3.53339	47.1892	0	3.87571	up	[H]	Coenzyme transport and metabolism	Molecular Function: protein binding (GO:0005515);; Cellular Component: mitochondrion (GO:0005739);; Cellular Component: mitochondrial inner membrane (GO:0005743);; Molecular Function: alternative oxidase activity (GO:0009916);; Cellular Component: integral component of membrane (GO:0016021);; Biological Process: electron transport chain (GO:0022900);; Molecular Function: metal ion binding (GO:004…	K17893|0|osa:4336875|K17893 ubiquinol oxidase [EC:1.10.3.11] | (RefSeq) AOX1b; ubiquinol oxidase 2, mitochondrial	--	--	--	Alternative oxidase	Ubiquinol oxidase 1b, mitochondrial OS=Oryza sativa subsp. japonica OX=39947 GN=AOX1B PE=2 SV=1	S	Function unknown	PREDICTED: ubiquinol oxidase 2, mitochondrial [Oryza sativa Japonica Group]
LOC_Os01g73720	5	108	0.084405	2.01826	2.81519e-12	3.86343	up	--	--	Molecular Function: binding (GO:0005488);; Cellular Component: membrane (GO:0016020);; Cellular Component: cytoplasmic vesicle (GO:0016023);; Biological Process: cellular component organization (GO:0016043);; Molecular Function: kinase activity (GO:0016301);; Cellular Component: intracellular membrane-bounded organelle (GO:0043231);; Biological Process: primary metabolic process (GO:0044238);; Bi…	--	--	--	--	Root cap	--	S	Function unknown	PREDICTED: uncharacterized protein LOC4324015 [Oryza sativa Japonica Group]
LOC_Os03g25370	15	248	0.395131	6.18258	0	3.84085	up	--	--	Molecular Function: peroxidase activity (GO:0004601);; Molecular Function: protein binding (GO:0005515);; Cellular Component: Golgi apparatus (GO:0005794);; Cellular Component: cytosol (GO:0005829);; Biological Process: ion transport (GO:0006811);; Biological Process: response to oxidative stress (GO:0006979);; Biological Process: response to desiccation (GO:0009269);; Biological Process: respons…	--	--	--	--	Peroxidase	Peroxidase 2 OS=Zea mays OX=4577 GN=PER2 PE=2 SV=1	S	Function unknown	PREDICTED: peroxidase 2 [Oryza sativa Japonica Group]
LOC_Os01g55320	116	1665	5.5034	62.0753	0	3.82849	up	--	--	Biological Process: response to reactive oxygen species (GO:0000302);; Cellular Component: chromatin (GO:0000785);; Cellular Component: nucleus (GO:0005634);; Cellular Component: mitochondrion (GO:0005739);; Cellular Component: plasma membrane (GO:0005886);; Biological Process: DNA-dependent DNA replication (GO:0006261);; Biological Process: DNA methylation (GO:0006306);; Biological Process: chro…	--	--	[P]	Inorganic ion transport and metabolism	Heavy-metal-associated domain	Heavy metal-associated isoprenylated plant protein 28 OS=Arabidopsis thaliana OX=3702 GN=HIPP28 PE=3 SV=1	S	Function unknown	PREDICTED: heavy metal-associated isoprenylated plant protein 26 [Oryza sativa Japonica Group]
LOC_Os09g12420	38	568	0.290163	4.14484	0	3.82588	up	--	--	Molecular Function: nucleic acid binding (GO:0003676);; Molecular Function: hydrolase activity, hydrolyzing O-glycosyl compounds (GO:0004553);; Biological Process: carbohydrate metabolic process (GO:0005975);; Molecular Function: zinc ion binding (GO:0008270);; Cellular Component: cell part (GO:0044464);;	--	--	--	--	Plant mobile domain;; MULE transposase domain;; MuDR family transposase;; Domain of unknown function (DUF1979);; Ankyrin repeats (3 copies);; Ankyrin repeats (many copies);; Ankyrin repeat;; Ankyrin repeat	Serine/threonine-protein phosphatase 7 long form homolog OS=Arabidopsis thaliana OX=3702 GN=MAIL3 PE=2 SV=1	--	--	Putative mutator-like transposase [Oryza sativa]
LOC_Os02g38230	1794	25118	52.9524	671.419	0	3.82136	up	--	--	Cellular Component: plasma membrane (GO:0005886);; Biological Process: protein targeting to membrane (GO:0006612);; Biological Process: nucleotide transport (GO:0006862);; Biological Process: ER to Golgi vesicle-mediated transport (GO:0006888);; Biological Process: membrane fusion (GO:0006944);; Biological Process: response to wounding (GO:0009611);; Biological Process: systemic acquired resistan…	--	--	--	--	High-affinity nitrate transporter accessory	High-affinity nitrate transporter-activating protein 2.1 OS=Oryza sativa subsp. japonica OX=39947 GN=NAR2.1 PE=1 SV=1	P	Inorganic ion transport and metabolism	PREDICTED: high-affinity nitrate transporter-activating protein 2.1 [Oryza sativa Japonica Group]
LOC_Os01g14630	37	552	0.74087	10.1519	0	3.82075	up	[H]	Coenzyme transport and metabolism	Molecular Function: dimethylallyltranstransferase activity (GO:0004161);; Molecular Function: farnesyltranstransferase activity (GO:0004311);; Molecular Function: geranyltranstransferase activity (GO:0004337);; Cellular Component: mitochondrion (GO:0005739);; Cellular Component: endoplasmic reticulum (GO:0005783);; Biological Process: ubiquinone biosynthetic process (GO:0006744);; Biological Proc…	K13789|0|osa:9272383|K13789 geranylgeranyl diphosphate synthase, type II [EC:2.5.1.1 2.5.1.10 2.5.1.29] | (RefSeq) geranylgeranyl pyrophosphate synthase 7, chloroplastic	Terpenoid backbone biosynthesis (ko00900)	[H]	Coenzyme transport and metabolism	Polyprenyl synthetase	Geranylgeranyl pyrophosphate synthase, chloroplastic OS=Hevea brasiliensis OX=3981 GN=GGPS PE=1 SV=1	H	Coenzyme transport and metabolism	PREDICTED: geranylgeranyl pyrophosphate synthase 7, chloroplastic [Oryza sativa Japonica Group]
LOC_Os09g39180	98	1400	1.22945	23.5894	0	3.81611	up	[J]	Translation, ribosomal structure and biogenesis	Biological Process: maltose metabolic process (GO:0000023);; Molecular Function: nucleotide binding (GO:0000166);; Molecular Function: nucleic acid binding (GO:0003676);; Molecular Function: double-stranded DNA binding (GO:0003690);; Molecular Function: single-stranded DNA binding (GO:0003697);; Cellular Component: nucleus (GO:0005634);; Cellular Component: mitochondrion (GO:0005739);; Biological…	--	--	[R]	General function prediction only	RNA recognition motif. (a.k.a. RRM, RBD, or RNP domain);; RNA recognition motif	31 kDa ribonucleoprotein, chloroplastic OS=Nicotiana sylvestris OX=4096 PE=1 SV=1	S	Function unknown	PREDICTED: 28 kDa ribonucleoprotein, chloroplastic [Oryza sativa Japonica Group]
LOC_Os09g24370	6938	96202	237.73	2984.52	0	3.80885	up	--	--	Molecular Function: catalytic activity (GO:0003824);; Cellular Component: plasma membrane (GO:0005886);; Biological Process: cellular process (GO:0009987);; Cellular Component: cytoplasmic vesicle (GO:0016023);; Cellular Component: anchored component of membrane (GO:0031225);; Cellular Component: intracellular membrane-bounded organelle (GO:0043231);; Cellular Component: cytoplasmic part (GO:0044…	--	--	--	--	--	--	--	--	PREDICTED: uncharacterized protein LOC4347027 [Oryza sativa Japonica Group]
LOC_Os01g12570	141	1978	2.44048	31.0347	0	3.80088	up	[H]	Coenzyme transport and metabolism	Molecular Function: 3-methyl-2-oxobutanoate hydroxymethyltransferase activity (GO:0003864);; Cellular Component: mitochondrion (GO:0005739);; Molecular Function: methyltransferase activity (GO:0008168);; Molecular Function: zinc ion binding (GO:0008270);; Cellular Component: chloroplast (GO:0009507);; Biological Process: pantothenate biosynthetic process (GO:0015940);; Biological Process: methyla…	K00606|0|osa:107275880|K00606 3-methyl-2-oxobutanoate hydroxymethyltransferase [EC:2.1.2.11] | (RefSeq) KPHMT2, P0443E07.7, PANB2; 3-methyl-2-oxobutanoate hydroxymethyltransferase 2, mitochondrial	--	[H]	Coenzyme transport and metabolism	Ketopantoate hydroxymethyltransferase	3-methyl-2-oxobutanoate hydroxymethyltransferase 2, mitochondrial OS=Oryza sativa subsp. japonica OX=39947 GN=KPHMT2 PE=3 SV=1	H	Coenzyme transport and metabolism	PREDICTED: 3-methyl-2-oxobutanoate hydroxymethyltransferase 2, mitochondrial [Oryza sativa Japonica Group]
LOC_Os05g01680	16	253	0.355647	5.35812	0	3.79	up	--	--	Cellular Component: plastid (GO:0009536);; Biological Process: anatomical structure morphogenesis (GO:0009653);; Cellular Component: cytoplasmic vesicle (GO:0016023);; Biological Process: cellular component organization (GO:0016043);; Molecular Function: kinase activity (GO:0016301);; Biological Process: primary metabolic process (GO:0044238);; Biological Process: cellular macromolecule metabolic…	--	--	--	--	Root cap	--	S	Function unknown	PREDICTED: uncharacterized protein LOC107280893 [Oryza sativa Japonica Group]
LOC_Os06g20150	75	1058	1.65983	21.3585	0	3.78704	up	--	--	Biological Process: immune system process (GO:0002376);; Molecular Function: peroxidase activity (GO:0004601);; Molecular Function: binding (GO:0005488);; Cellular Component: nucleus (GO:0005634);; Cellular Component: plasma membrane (GO:0005886);; Biological Process: iron ion transport (GO:0006826);; Biological Process: response to oxidative stress (GO:0006979);; Biological Process: response to …	--	--	--	--	Peroxidase	Peroxidase 1 OS=Oryza sativa subsp. japonica OX=39947 GN=PRX74 PE=2 SV=2	G	Carbohydrate transport and metabolism	PREDICTED: peroxidase 1-like [Oryza sativa Japonica Group]
LOC_Os03g39650	4	88	0.054562	1.37382	1.30011e-10	3.77688	up	[QV]	Secondary metabolites biosynthesis, transport and catabolism;; Defense mechanisms	Molecular Function: monooxygenase activity (GO:0004497);; Molecular Function: binding (GO:0005488);; Molecular Function: iron ion binding (GO:0005506);; Molecular Function: electron carrier activity (GO:0009055);; Cellular Component: membrane (GO:0016020);; Cellular Component: cytoplasmic vesicle (GO:0016023);; Biological Process: diterpenoid biosynthetic process (GO:0016102);; Molecular Function…	--	--	[Q]	Secondary metabolites biosynthesis, transport and catabolism	Cytochrome P450	Ent-isokaurene C2-hydroxylase OS=Oryza sativa subsp. japonica OX=39947 GN=CYP71Z6 PE=1 SV=1	Q	Secondary metabolites biosynthesis, transport and catabolism	Cytochrome P450 family protein, expressed [Oryza sativa Japonica Group]
LOC_Os04g12960	25	370	0.40685	5.63334	0	3.76647	up	[G]	Carbohydrate transport and metabolism	Cellular Component: cytoplasm (GO:0005737);; Biological Process: metabolic process (GO:0008152);; Biological Process: salicylic acid metabolic process (GO:0009696);; Biological Process: flavonoid biosynthetic process (GO:0009813);; Biological Process: shoot system morphogenesis (GO:0010016);; Biological Process: response to organic cyclic compound (GO:0014070);; Molecular Function: transferase ac…	--	--	[GC]	Carbohydrate transport and metabolism;; Energy production and conversion	UDP-glucoronosyl and UDP-glucosyl transferase	UDP-glucosyltransferase UGT13248 OS=Hordeum vulgare subsp. vulgare OX=112509 PE=2 SV=1	S	Function unknown	PREDICTED: crocetin glucosyltransferase 2 [Oryza sativa Japonica Group]
LOC_Os02g01590	243	3295	2.42011	29.3427	0	3.76245	up	[G]	Carbohydrate transport and metabolism	Cellular Component: plant-type vacuole (GO:0000325);; Molecular Function: beta-fructofuranosidase activity (GO:0004564);; Molecular Function: sucrose alpha-glucosidase activity (GO:0004575);; Cellular Component: cell wall (GO:0005618);; Cellular Component: vacuole (GO:0005773);; Cellular Component: plasma membrane (GO:0005886);; Biological Process: carbohydrate metabolic process (GO:0005975);; Bi…	K01193|0|osa:4328018|K01193 beta-fructofuranosidase [EC:3.2.1.26] | (RefSeq) OJ1359_D06.20; sucrose:sucrose 1-fructosyltransferase	Galactose metabolism (ko00052);; Starch and sucrose metabolism (ko00500)	[G]	Carbohydrate transport and metabolism	Glycosyl hydrolases family 32 N-terminal domain;; Domain of unknown function (DUF3357);; Glycosyl hydrolases family 32 C terminal	Sucrose:sucrose 1-fructosyltransferase OS=Festuca arundinacea OX=4606 GN=1-SST PE=1 SV=1	G	Carbohydrate transport and metabolism	PREDICTED: sucrose:sucrose 1-fructosyltransferase [Oryza sativa Japonica Group]
LOC_Os01g17160	38	541	0.179979	2.50701	0	3.75595	up	--	--	Molecular Function: serine-type endopeptidase activity (GO:0004252);; Cellular Component: nucleus (GO:0005634);; Cellular Component: plasma membrane (GO:0005886);; Biological Process: proteolysis (GO:0006508);; Molecular Function: zinc ion binding (GO:0008270);; Cellular Component: membrane (GO:0016020);; Cellular Component: cytoplasmic vesicle (GO:0016023);; Biological Process: cellular componen…	--	--	[R]	General function prediction only	DHHC palmitoyltransferase	Probable protein S-acyltransferase 4 OS=Arabidopsis thaliana OX=3702 GN=PAT04 PE=2 SV=1	S	Function unknown	hypothetical protein OsJ_01304 [Oryza sativa Japonica Group]
LOC_Os05g38320	18	272	0.325136	4.63666	0	3.74673	up	--	--	Biological Process: cellular process (GO:0009987);; Biological Process: developmental process (GO:0032502);; Cellular Component: intracellular membrane-bounded organelle (GO:0043231);; Cellular Component: intracellular organelle part (GO:0044446);; Biological Process: single-organism process (GO:0044699);; Cellular Component: cell periphery (GO:0071944);;	--	--	--	--	Protein of unknown function (DUF668);; Domain of unknown function (DUF3475)	--	S	Function unknown	PREDICTED: uncharacterized protein LOC107277688 [Oryza sativa Japonica Group]
LOC_Os03g59110	4	86	0.056091	1.30762	2.29196e-10	3.7447	up	[PR]	Inorganic ion transport and metabolism;; General function prediction only	Cellular Component: mitochondrion (GO:0005739);; Biological Process: cellular amino acid metabolic process (GO:0006520);; Biological Process: cellular aromatic compound metabolic process (GO:0006725);; Biological Process: sulfur compound metabolic process (GO:0006790);; Biological Process: response to stress (GO:0006950);; Cellular Component: thylakoid (GO:0009579);; Biological Process: post-embr…	--	--	--	--	Pheophorbide a oxygenase;; Rieske [2Fe-2S] domain	Protochlorophyllide-dependent translocon component 52, chloroplastic OS=Arabidopsis thaliana OX=3702 GN=PTC52 PE=2 SV=1	P	Inorganic ion transport and metabolism	putative cell death suppressor protein [Oryza sativa Japonica Group]
LOC_Os02g37010	4	86	0.067515	1.31293	2.29196e-10	3.7447	up	[P]	Inorganic ion transport and metabolism	Molecular Function: N,N-dimethylaniline monooxygenase activity (GO:0004499);; Cellular Component: nucleus (GO:0005634);; Cellular Component: vacuole (GO:0005773);; Biological Process: phosphatidylinositol biosynthetic process (GO:0006661);; Biological Process: cellular aromatic compound metabolic process (GO:0006725);; Biological Process: signal transduction (GO:0007165);; Biological Process: res…	--	--	[Q]	Secondary metabolites biosynthesis, transport and catabolism	Flavin-binding monooxygenase-like;; Pyridine nucleotide-disulphide oxidoreductase;; Pyridine nucleotide-disulphide oxidoreductase;; NAD(P)-binding Rossmann-like domain;; FAD dependent oxidoreductase;; Pyridine nucleotide-disulphide oxidoreductase;; FAD binding domain;; L-lysine 6-monooxygenase (NADPH-requiring);; Flavin containing amine oxidoreductase;; FAD binding domain	Flavin-containing monooxygenase FMO GS-OX-like 9 OS=Arabidopsis thaliana OX=3702 GN=At5g07800 PE=2 SV=1	P	Inorganic ion transport and metabolism	PREDICTED: flavin-containing monooxygenase FMO GS-OX-like 9 [Oryza sativa Japonica Group]
LOC_Os02g14460	10	165	0.279028	4.16844	9.76996e-15	3.73999	up	--	--	Molecular Function: peroxidase activity (GO:0004601);; Molecular Function: protein binding (GO:0005515);; Cellular Component: cell wall (GO:0005618);; Cellular Component: Golgi apparatus (GO:0005794);; Cellular Component: cytosol (GO:0005829);; Biological Process: response to oxidative stress (GO:0006979);; Biological Process: metabolic process (GO:0008152);; Cellular Component: cytoplasmic vesic…	--	--	--	--	Peroxidase	Peroxidase 70 OS=Zea mays OX=4577 GN=PER70 PE=1 SV=1	--	--	PREDICTED: peroxidase P7 [Oryza sativa Japonica Group]
LOC_Os02g06640	12423	163852	239.394	2365.63	0	3.73692	up	[O]	Posttranslational modification, protein turnover, chaperones	Cellular Component: nucleus (GO:0005634);; Cellular Component: cytoplasm (GO:0005737);; Biological Process: cellular protein modification process (GO:0006464);; Biological Process: ubiquitin-dependent protein catabolic process (GO:0006511);; Biological Process: aging (GO:0007568);; Biological Process: response to salicylic acid (GO:0009751);;	K08770|0|dosa:Os06t0681400-01|K08770 ubiquitin C | (RAP-DB) Os06g0681400; Ubiquitin domain containing protein.	--	[OR]	Posttranslational modification, protein turnover, chaperones;; General function prediction only	Domain of unknown function (DUF1893)	Polyubiquitin 10 OS=Arabidopsis thaliana OX=3702 GN=UBQ10 PE=2 SV=2	O	Posttranslational modification, protein turnover, chaperones	hypothetical protein LSAT_1X127601 [Lactuca sativa]
LOC_Os06g14180	13	204	0.376725	5.3843	3.33067e-16	3.73549	up	--	--	Biological Process: developmental process involved in reproduction (GO:0003006);; Molecular Function: nucleic acid binding (GO:0003676);; Cellular Component: nucleus (GO:0005634);; Biological Process: gene expression (GO:0010467);; Biological Process: cellular component organization (GO:0016043);; Biological Process: RNA metabolic process (GO:0016070);; Molecular Function: kinase activity (GO:001…	--	--	--	--	--	--	S	Function unknown	Os06g0252100 [Oryza sativa Japonica Group]
LOC_Os01g73730	9	151	0.168263	2.83783	4.24105e-14	3.73263	up	--	--	Molecular Function: protein serine/threonine kinase activity (GO:0004674);; Cellular Component: plasma membrane (GO:0005886);; Biological Process: polysaccharide metabolic process (GO:0005976);; Biological Process: plant-type cell wall organization (GO:0009664);; Cellular Component: cytoplasmic vesicle (GO:0016023);; Cellular Component: intracellular organelle (GO:0043229);; Biological Process: p…	--	--	--	--	Root cap	--	S	Function unknown	PREDICTED: uncharacterized protein LOC4324016 [Oryza sativa Japonica Group]
LOC_Os11g26750	16	243	0.444643	6.48827	0	3.73244	up	--	--	Biological Process: response to stress (GO:0006950);; Biological Process: response to water (GO:0009415);; Biological Process: cellular response to stress (GO:0033554);; Cellular Component: intracellular part (GO:0044424);; Biological Process: cellular response to abiotic stimulus (GO:0071214);;	--	--	--	--	Dehydrin	Dehydrin Rab16D OS=Oryza sativa subsp. japonica OX=39947 GN=RAB16D PE=2 SV=1	--	--	PREDICTED: dehydrin Rab16D [Oryza sativa Japonica Group]
LOC_Os08g45070	50	689	3.83713	47.9412	0	3.73044	up	--	--	--	--	--	--	--	--	--	--	--	hypothetical protein [Oryza sativa Japonica Group]
LOC_Os05g04160	8	137	0.116305	1.81221	2.12386e-13	3.72386	up	--	--	Cellular Component: mitochondrion (GO:0005739);; Cellular Component: intracellular membrane-bounded organelle (GO:0043231);; Cellular Component: cytoplasmic part (GO:0044444);; Biological Process: carpel morphogenesis (GO:0048445);;	--	--	[R]	General function prediction only	PPR repeat family;; PPR repeat;; PPR repeat;; Pentatricopeptide repeat domain;; Pentacotripeptide-repeat region of PRORP;; Mitochondrial 28S ribosomal protein S27;; Tetratricopeptide repeat	Pentatricopeptide repeat-containing protein At3g48810 OS=Arabidopsis thaliana OX=3702 GN=At3g48810 PE=2 SV=1	S	Function unknown	PREDICTED: pentatricopeptide repeat-containing protein At3g48810 [Oryza sativa Japonica Group]
LOC_Os06g24180	52	711	0.781915	9.82031	0	3.72186	up	[QV]	Secondary metabolites biosynthesis, transport and catabolism;; Defense mechanisms	Biological Process: very long-chain fatty acid metabolic process (GO:0000038);; Molecular Function: binding (GO:0005488);; Molecular Function: iron ion binding (GO:0005506);; Cellular Component: endoplasmic reticulum (GO:0005783);; Biological Process: tryptophan metabolic process (GO:0006568);; Biological Process: coenzyme metabolic process (GO:0006732);; Biological Process: intra-Golgi vesicle-m…	--	--	[Q]	Secondary metabolites biosynthesis, transport and catabolism	Cytochrome P450	Cytochrome P450 84A1 OS=Arabidopsis thaliana OX=3702 GN=CYP84A1 PE=1 SV=1	Q	Secondary metabolites biosynthesis, transport and catabolism	PREDICTED: cytochrome P450 84A1 isoform X1 [Oryza sativa Japonica Group]
LOC_Os08g07620	35	489	2.91555	37.7204	0	3.72141	up	--	--	Cellular Component: plastid (GO:0009536);;	--	--	--	--	--	--	--	--	hypothetical protein [Oryza sativa Japonica Group]
LOC_Os03g57640	108	1437	2.22429	26.9747	0	3.71707	up	[I]	Lipid transport and metabolism	Molecular Function: binding (GO:0005488);; Cellular Component: cytoplasm (GO:0005737);; Biological Process: amino acid transport (GO:0006865);; Biological Process: defense response (GO:0006952);; Biological Process: metabolic process (GO:0008152);; Biological Process: cell death (GO:0008219);; Biological Process: response to abiotic stimulus (GO:0009628);; Biological Process: anatomical structure…	--	--	[V]	Defense mechanisms	alpha/beta hydrolase fold;; Carboxylesterase family	Probable carboxylesterase 15 OS=Arabidopsis thaliana OX=3702 GN=CXE15 PE=2 SV=1	I	Lipid transport and metabolism	PREDICTED: probable carboxylesterase 15 [Oryza sativa Japonica Group]
LOC_Os09g27930	103	1367	3.64744	43.8314	0	3.71184	up	[O]	Posttranslational modification, protein turnover, chaperones	Molecular Function: structural constituent of ribosome (GO:0003735);; Cellular Component: nucleus (GO:0005634);; Cellular Component: ribosome (GO:0005840);; Biological Process: translation (GO:0006412);; Molecular Function: metal ion binding (GO:0046872);;	K02927|2.01558e-85|osa:4347232|K02927 large subunit ribosomal protein L40e | (RefSeq) ubiquitin	Ribosome (ko03010)	[J]	Translation, ribosomal structure and biogenesis	Ubiquitin family;; Ribosomal L40e family;; Ubiquitin-2 like Rad60 SUMO-like;; Ubiquitin-like domain	Ubiquitin-60S ribosomal protein L40-2 OS=Oryza sativa subsp. japonica OX=39947 GN=Ub-CEP52-2 PE=3 SV=1	J	Translation, ribosomal structure and biogenesis	PREDICTED: ubiquitin [Oryza sativa Japonica Group]
LOC_Os02g46500	5	96	0.093123	1.63506	6.20949e-11	3.69783	up	[T]	Signal transduction mechanisms	Cellular Component: ubiquitin ligase complex (GO:0000151);; Molecular Function: ubiquitin-protein transferase activity (GO:0004842);; Molecular Function: protein binding (GO:0005515);; Cellular Component: cytoplasm (GO:0005737);; Biological Process: signal transduction (GO:0007165);; Biological Process: response to abiotic stimulus (GO:0009628);; Biological Process: response to endogenous stimulu…	--	--	--	--	U-box domain	E3 ubiquitin-protein ligase PUB23 OS=Arabidopsis thaliana OX=3702 GN=PUB23 PE=1 SV=1	S	Function unknown	PREDICTED: E3 ubiquitin-protein ligase PUB23 [Oryza sativa Japonica Group]
LOC_Os01g44050	459	5863	6.59669	76.4385	0	3.6832	up	[H]	Coenzyme transport and metabolism	Molecular Function: catalytic activity (GO:0003824);; Molecular Function: uroporphyrin-III C-methyltransferase activity (GO:0004851);; Molecular Function: binding (GO:0005488);; Biological Process: threonine catabolic process (GO:0006567);; Cellular Component: plant-type cell wall (GO:0009505);; Cellular Component: chloroplast (GO:0009507);; Biological Process: cellular process (GO:0009987);; Bio…	--	--	[H]	Coenzyme transport and metabolism	Tetrapyrrole (Corrin/Porphyrin) Methylases	Uroporphyrinogen-III C-methyltransferase OS=Cyanidium caldarium OX=2771 GN=cobA PE=3 SV=1	H	Coenzyme transport and metabolism	PREDICTED: uroporphyrinogen-III C-methyltransferase [Oryza sativa Japonica Group]
LOC_Os06g41020	46	615	0.306717	4.16482	0	3.6811	up	[S]	Function unknown	Biological Process: cellular process (GO:0009987);; Cellular Component: cytoplasmic vesicle (GO:0016023);; Cellular Component: intracellular membrane-bounded organelle (GO:0043231);; Cellular Component: intracellular organelle part (GO:0044446);; Biological Process: L-arabinose metabolic process (GO:0046373);; Molecular Function: alpha-L-arabinofuranosidase activity (GO:0046556);;	--	--	--	--	Beta-L-arabinofuranosidase, GH127	--	S	Function unknown	PREDICTED: uncharacterized protein LOC4341521 isoform X1 [Oryza sativa Japonica Group]
LOC_Os01g51310	17	245	0.392439	5.35407	0	3.66893	up	--	--	Molecular Function: binding (GO:0005488);; Cellular Component: nucleus (GO:0005634);; Biological Process: gene expression (GO:0010467);; Cellular Component: membrane (GO:0016020);; Biological Process: RNA metabolic process (GO:0016070);; Cellular Component: cytoplasmic part (GO:0044444);; Cellular Component: intracellular organelle part (GO:0044446);;	--	--	--	--	Cotton fibre expressed protein;; Domain of unknown function (DUF4408)	--	S	Function unknown	PREDICTED: uncharacterized protein LOC4327827 [Oryza sativa Japonica Group]
LOC_Os05g19600	27	370	0.603295	7.76882	0	3.66584	up	--	--	Cellular Component: extracellular region (GO:0005576);; Cellular Component: cell wall (GO:0005618);; Biological Process: syncytium formation (GO:0006949);; Biological Process: plant-type cell wall organization (GO:0009664);; Biological Process: response to gibberellin (GO:0009739);; Biological Process: unidimensional cell growth (GO:0009826);; Biological Process: plant-type cell wall loosening (G…	--	--	--	--	Lytic transglycolase;; Pollen allergen	Expansin-A33 OS=Oryza sativa subsp. japonica OX=39947 GN=EXPA33 PE=3 SV=1	G	Carbohydrate transport and metabolism	PREDICTED: expansin-A33 [Oryza sativa Japonica Group]
LOC_Os01g42380	479	6014	2.74338	31.1942	0	3.65869	up	[T]	Signal transduction mechanisms	Molecular Function: ATP binding (GO:0005524);; Cellular Component: mitochondrion (GO:0005739);; Cellular Component: vacuolar membrane (GO:0005774);; Cellular Component: cytosol (GO:0005829);; Cellular Component: plasma membrane (GO:0005886);; Biological Process: obsolete ATP catabolic process (GO:0006200);; Biological Process: protein targeting to membrane (GO:0006612);; Biological Process: trans…	--	--	[Q]	Secondary metabolites biosynthesis, transport and catabolism	ABC-2 type transporter;; ABC transporter;; Plant PDR ABC transporter associated;; AAA domain, putative AbiEii toxin, Type IV TA system;; ABC-transporter extracellular N-terminal;; P-loop containing region of AAA domain;; AAA domain;; ATPase family associated with various cellular activities (AAA)	ABC transporter G family member 36 OS=Oryza sativa subsp. japonica OX=39947 GN=ABCG36 PE=2 SV=1	V	Defense mechanisms	PREDICTED: ABC transporter G family member 36 [Oryza sativa Japonica Group]
LOC_Os01g65690	46	603	0.931897	11.4368	0	3.65279	up	[Q]	Secondary metabolites biosynthesis, transport and catabolism	Cellular Component: cytoplasm (GO:0005737);; Biological Process: cellular aromatic compound metabolic process (GO:0006725);; Molecular Function: ferrous iron binding (GO:0008198);; Molecular Function: zinc ion binding (GO:0008270);; Molecular Function: oxidoreductase activity, acting on single donors with incorporation of molecular oxygen (GO:0016701);; Molecular Function: oxidoreductase activity…	K15777|0|osa:4324833|K15777 4,5-DOPA dioxygenase extradiol [EC:1.13.11.-] | (RefSeq) extradiol ring-cleavage dioxygenase	--	--	--	Catalytic LigB subunit of aromatic ring-opening dioxygenase	4,5-DOPA dioxygenase extradiol 1 OS=Beta vulgaris OX=161934 GN=DODA1 PE=2 SV=1	S	Function unknown	PREDICTED: extradiol ring-cleavage dioxygenase [Oryza sativa Japonica Group]
LOC_Os06g05990	158	1985	1.64715	18.7726	0	3.64464	up	--	--	Biological Process: defense response to insect (GO:0002213);; Molecular Function: chitinase activity (GO:0004568);; Cellular Component: extracellular region (GO:0005576);; Cellular Component: cell wall (GO:0005618);; Biological Process: chitin catabolic process (GO:0006032);; Biological Process: anatomical structure morphogenesis (GO:0009653);; Biological Process: tissue development (GO:0009888);…	--	--	--	--	--	--	--	--	hypothetical protein OsJ_20152 [Oryza sativa Japonica Group]
LOC_Os05g04450	38	499	0.823532	9.96216	0	3.63996	up	--	--	Molecular Function: peroxidase activity (GO:0004601);; Molecular Function: protein binding (GO:0005515);; Cellular Component: vacuole (GO:0005773);; Cellular Component: Golgi apparatus (GO:0005794);; Cellular Component: cytosol (GO:0005829);; Biological Process: ion transport (GO:0006811);; Biological Process: response to oxidative stress (GO:0006979);; Cellular Component: plant-type cell wall (G…	--	--	--	--	Peroxidase	Peroxidase 2 OS=Zea mays OX=4577 GN=PER2 PE=2 SV=1	S	Function unknown	PREDICTED: peroxidase 2 [Oryza sativa Japonica Group]
LOC_Os09g29690	8	129	0.308293	4.91498	1.18217e-12	3.63875	up	[M]	Cell wall/membrane/envelope biogenesis	Cellular Component: cytoplasmic vesicle (GO:0016023);; Biological Process: cellular component organization (GO:0016043);; Biological Process: cellular response to hypoxia (GO:0071456);;	--	--	--	--	Lytic transglycolase	EG45-like domain containing protein OS=Citrus jambhiri OX=64884 GN=CjBAp12 PE=1 SV=1	S	Function unknown	PREDICTED: EG45-like domain containing protein [Oryza sativa Japonica Group]
LOC_Os10g08319	316	3915	4.68316	51.8396	0	3.63568	up	[QV]	Secondary metabolites biosynthesis, transport and catabolism;; Defense mechanisms	Molecular Function: monooxygenase activity (GO:0004497);; Molecular Function: binding (GO:0005488);; Molecular Function: iron ion binding (GO:0005506);; Molecular Function: electron carrier activity (GO:0009055);; Biological Process: response to UV (GO:0009411);; Biological Process: response to auxin (GO:0009733);; Biological Process: flavonoid biosynthetic process (GO:0009813);; Cellular Compone…	--	--	[Q]	Secondary metabolites biosynthesis, transport and catabolism	Cytochrome P450	Geraniol 8-hydroxylase OS=Catharanthus roseus OX=4058 GN=CYP76B6 PE=1 SV=1	Q	Secondary metabolites biosynthesis, transport and catabolism	PREDICTED: geraniol 8-hydroxylase [Oryza sativa Japonica Group]
LOC_Os03g17850	384	4707	6.31267	59.8188	0	3.62228	up	--	--	Cellular Component: Golgi membrane (GO:0000139);; Cellular Component: mitochondrion (GO:0005739);; Biological Process: plant-type secondary cell wall biogenesis (GO:0009834);; Biological Process: glucuronoxylan biosynthetic process (GO:0010417);; Molecular Function: galactosylgalactosylxylosylprotein 3-beta-glucuronosyltransferase activity (GO:0015018);; Cellular Component: integral component of …	K20869|0|osa:4332485|K20869 putative beta-1,4-xylosyltransferase IRX9 [EC:2.4.2.-] | (RefSeq) GT43B; probable glucuronosyltransferase Os03g0287800	--	[O]	Posttranslational modification, protein turnover, chaperones	Glycosyltransferase family 43	Probable glucuronosyltransferase Os03g0287800 OS=Oryza sativa subsp. japonica OX=39947 GN=Os03g0287800 PE=3 SV=1	S	Function unknown	RecName: Full=Probable glucuronosyltransferase Os03g0287800
LOC_Os02g03870	53	671	0.650656	7.56581	0	3.6125	up	[G]	Carbohydrate transport and metabolism	Biological Process: reproduction (GO:0000003);; Molecular Function: hydrolase activity, hydrolyzing O-glycosyl compounds (GO:0004553);; Molecular Function: binding (GO:0005488);; Biological Process: carbohydrate metabolic process (GO:0005975);; Cellular Component: membrane (GO:0016020);; Cellular Component: cytoplasmic vesicle (GO:0016023);; Molecular Function: hydrolase activity, acting on glyco…	K01188|0|osa:4328197|K01188 beta-glucosidase [EC:3.2.1.21] | (RefSeq) OJ1007_D04.19; beta-glucosidase BoGH3B	Cyanoamino acid metabolism (ko00460);; Starch and sucrose metabolism (ko00500);; Phenylpropanoid biosynthesis (ko00940)	--	--	Glycosyl hydrolase family 3 N terminal domain;; Glycosyl hydrolase family 3 C-terminal domain	Beta-xylosidase/alpha-L-arabinofuranosidase 2 OS=Medicago sativa subsp. varia OX=36902 GN=Xyl2 PE=2 SV=1	G	Carbohydrate transport and metabolism	PREDICTED: beta-glucosidase BoGH3B [Oryza sativa Japonica Group]
LOC_Os01g72360	16	222	0.420893	5.44365	4.44089e-16	3.60352	up	--	--	Cellular Component: nucleus (GO:0005634);; Biological Process: cellular process (GO:0009987);; Cellular Component: membrane (GO:0016020);; Cellular Component: intracellular membrane-bounded organelle (GO:0043231);; Cellular Component: intracellular organelle part (GO:0044446);;	--	--	--	--	Domain of unknown function (DUF4228)	--	S	Function unknown	PREDICTED: uncharacterized protein LOC4325751 [Oryza sativa Japonica Group]
LOC_Os11g07670	46	580	1.21081	14.0566	0	3.59694	up	--	--	Cellular Component: extracellular region (GO:0005576);; Cellular Component: cell wall (GO:0005618);; Biological Process: defense response (GO:0006952);; Biological Process: response to biotic stimulus (GO:0009607);; Biological Process: lignan biosynthetic process (GO:0009807);; Cellular Component: cytoplasmic vesicle (GO:0016023);; Biological Process: actin filament-based movement (GO:0030048);; …	--	--	--	--	Dirigent-like protein	Dirigent protein 21 OS=Arabidopsis thaliana OX=3702 GN=DIR21 PE=3 SV=1	S	Function unknown	PREDICTED: dirigent protein 22 [Oryza sativa Japonica Group]
LOC_Os12g40260	44	551	0.798622	9.22693	0	3.5838	up	[R]	General function prediction only	Molecular Function: binding (GO:0005488);; Cellular Component: nucleus (GO:0005634);; Biological Process: nucleobase-containing compound metabolic process (GO:0006139);; Biological Process: gene expression (GO:0010467);; Cellular Component: intracellular non-membrane-bounded organelle (GO:0043232);; Biological Process: cellular macromolecule metabolic process (GO:0044260);; Cellular Component: in…	--	--	[R]	General function prediction only	WD domain, G-beta repeat;; PQQ-like domain	Protein JINGUBANG OS=Arabidopsis thaliana OX=3702 GN=JGB PE=1 SV=1	S	Function unknown	Os12g0594000 [Oryza sativa Japonica Group]
LOC_Os03g31480	8	124	0.196896	3.11034	3.55838e-12	3.5829	up	--	--	Cellular Component: extracellular region (GO:0005576);; Cellular Component: cell wall (GO:0005618);; Biological Process: plant-type cell wall organization (GO:0009664);; Biological Process: plant-type cell wall modification (GO:0009827);; Cellular Component: membrane (GO:0016020);; Cellular Component: cytoplasmic vesicle (GO:0016023);; Biological Process: cell growth (GO:0016049);;	--	--	--	--	Pollen allergen;; Lytic transglycolase	Expansin-A31 OS=Oryza sativa subsp. japonica OX=39947 GN=EXPA31 PE=2 SV=2	G	Carbohydrate transport and metabolism	PREDICTED: expansin-A31 [Oryza sativa Japonica Group]
LOC_Os04g43440	426	5062	3.3299	35.8419	0	3.57837	up	--	--	Biological Process: MAPK cascade (GO:0000165);; Molecular Function: ATP binding (GO:0005524);; Cellular Component: plasma membrane (GO:0005886);; Biological Process: protein targeting to membrane (GO:0006612);; Biological Process: salicylic acid biosynthetic process (GO:0009697);; Biological Process: systemic acquired resistance, salicylic acid mediated signaling pathway (GO:0009862);; Biological…	K13459|0|obr:102705617|K13459 disease resistance protein RPS2 | (RefSeq) disease resistance protein RPS2-like	Plant-pathogen interaction (ko04626)	[T]	Signal transduction mechanisms	NB-ARC domain;; Leucine Rich repeats (2 copies);; Leucine rich repeat	Disease resistance protein RPS2 OS=Arabidopsis thaliana OX=3702 GN=RPS2 PE=1 SV=1	S	Function unknown	hypothetical protein OsI_16631 [Oryza sativa Indica Group]
LOC_Os10g34480	344	4078	4.00284	42.9637	0	3.57299	up	[QV]	Secondary metabolites biosynthesis, transport and catabolism;; Defense mechanisms	Biological Process: transition metal ion transport (GO:0000041);; Molecular Function: monooxygenase activity (GO:0004497);; Molecular Function: iron ion binding (GO:0005506);; Molecular Function: protein binding (GO:0005515);; Cellular Component: endoplasmic reticulum (GO:0005783);; Biological Process: isoprenoid biosynthetic process (GO:0008299);; Molecular Function: electron carrier activity (G…	K15402|0|osa:4348947|K15402 fatty acid omega-hydroxylase [EC:1.14.-.-] | (RefSeq) cytochrome P450 86B1	Cutin, suberine and wax biosynthesis (ko00073)	[QI]	Secondary metabolites biosynthesis, transport and catabolism;; Lipid transport and metabolism	Cytochrome P450	Cytochrome P450 86B1 OS=Arabidopsis thaliana OX=3702 GN=CYP86B1 PE=2 SV=1	Q	Secondary metabolites biosynthesis, transport and catabolism	PREDICTED: cytochrome P450 86B1 [Oryza sativa Japonica Group]
LOC_Os08g39850	351	4156	2.88214	31.2939	0	3.57147	up	--	--	Biological Process: maltose metabolic process (GO:0000023);; Biological Process: sulfur amino acid metabolic process (GO:0000096);; Molecular Function: iron ion binding (GO:0005506);; Molecular Function: protein binding (GO:0005515);; Cellular Component: plasma membrane (GO:0005886);; Biological Process: glycine catabolic process (GO:0006546);; Biological Process: unsaturated fatty acid biosynthe…	K00454|0|osa:4345994|K00454 lipoxygenase [EC:1.13.11.12] | (RefSeq) CM-LOX2, LOX9; probable lipoxygenase 8, chloroplastic	Linoleic acid metabolism (ko00591);; alpha-Linolenic acid metabolism (ko00592)	--	--	Lipoxygenase;; PLAT/LH2 domain	Probable lipoxygenase 8, chloroplastic OS=Oryza sativa subsp. japonica OX=39947 GN=CM-LOX2 PE=2 SV=1	S	Function unknown	PREDICTED: probable lipoxygenase 8, chloroplastic [Oryza sativa Japonica Group]
LOC_Os02g18410	81	980	1.87058	20.6528	0	3.56951	up	--	--	Molecular Function: copper ion binding (GO:0005507);; Molecular Function: calcium ion binding (GO:0005509);; Molecular Function: calmodulin binding (GO:0005516);; Molecular Function: phosphatidylinositol-4,5-bisphosphate binding (GO:0005546);; Molecular Function: phosphatidylinositol-3,4,5-trisphosphate binding (GO:0005547);; Cellular Component: vacuole (GO:0005773);; Cellular Component: cytoplas…	--	--	--	--	DREPP plasma membrane polypeptide	Plasma membrane-associated cation-binding protein 1 OS=Arabidopsis thaliana OX=3702 GN=PCAP1 PE=1 SV=1	S	Function unknown	hypothetical protein OsI_06772 [Oryza sativa Indica Group]
LOC_Os03g25300	25	321	0.52807	6.34048	0	3.56308	up	--	--	Molecular Function: peroxidase activity (GO:0004601);; Molecular Function: protein binding (GO:0005515);; Cellular Component: cell wall (GO:0005618);; Cellular Component: Golgi apparatus (GO:0005794);; Cellular Component: cytosol (GO:0005829);; Biological Process: ion transport (GO:0006811);; Biological Process: response to oxidative stress (GO:0006979);; Biological Process: response to desiccati…	--	--	--	--	Peroxidase	Peroxidase 2 OS=Zea mays OX=4577 GN=PER2 PE=2 SV=1	--	--	PREDICTED: peroxidase 2 [Oryza sativa Japonica Group]
LOC_Os03g22010	15	204	0.289461	3.93732	3.10862e-15	3.56237	up	--	--	Biological Process: defense response to nematode (GO:0002215);; Molecular Function: peroxidase activity (GO:0004601);; Molecular Function: protein binding (GO:0005515);; Cellular Component: cell wall (GO:0005618);; Cellular Component: vacuolar membrane (GO:0005774);; Cellular Component: Golgi apparatus (GO:0005794);; Cellular Component: cytosol (GO:0005829);; Biological Process: response to oxida…	--	--	--	--	Peroxidase	Peroxidase 70 OS=Zea mays OX=4577 GN=PER70 PE=1 SV=1	--	--	PREDICTED: peroxidase 70 isoform X1 [Oryza sativa Japonica Group]
LOC_Os07g07790	100	1195	2.8147	30.7162	0	3.55979	up	--	--	Cellular Component: plasma membrane (GO:0005886);; Biological Process: proteolysis (GO:0006508);; Biological Process: lipid metabolic process (GO:0006629);; Biological Process: lipid transport (GO:0006869);; Molecular Function: peptidase activity (GO:0008233);; Molecular Function: lipid binding (GO:0008289);; Biological Process: cellular process (GO:0009987);; Cellular Component: cytoplasmic vesi…	--	--	--	--	Probable lipid transfer;; Protease inhibitor/seed storage/LTP family	Non-specific lipid transfer protein GPI-anchored 2 OS=Arabidopsis thaliana OX=3702 GN=LTPG2 PE=2 SV=1	S	Function unknown	hypothetical protein OsJ_23282 [Oryza sativa Japonica Group]
LOC_Os06g13870	1117	13035	21.8126	230.505	0	3.55741	up	[T]	Signal transduction mechanisms	Cellular Component: ubiquitin ligase complex (GO:0000151);; Molecular Function: ubiquitin-protein transferase activity (GO:0004842);; Cellular Component: mitochondrion (GO:0005739);; Biological Process: amino acid transport (GO:0006865);; Biological Process: response to abiotic stimulus (GO:0009628);; Biological Process: defense response, incompatible interaction (GO:0009814);; Biological Process…	--	--	--	--	U-box domain	U-box domain-containing protein 21 OS=Arabidopsis thaliana OX=3702 GN=PUB21 PE=2 SV=1	O	Posttranslational modification, protein turnover, chaperones	PREDICTED: U-box domain-containing protein 21 [Oryza sativa Japonica Group]
LOC_Os08g39840	70	843	0.600619	6.61245	0	3.5562	up	--	--	Biological Process: maltose metabolic process (GO:0000023);; Biological Process: sulfur amino acid metabolic process (GO:0000096);; Molecular Function: iron ion binding (GO:0005506);; Molecular Function: protein binding (GO:0005515);; Cellular Component: plasma membrane (GO:0005886);; Biological Process: glycine catabolic process (GO:0006546);; Biological Process: unsaturated fatty acid biosynthe…	K00454|0|osa:4345993|K00454 lipoxygenase [EC:1.13.11.12] | (RefSeq) CM-LOX1, LOX2.1, LOX8, lox2osPil; lipoxygenase 7, chloroplastic	Linoleic acid metabolism (ko00591);; alpha-Linolenic acid metabolism (ko00592)	--	--	Lipoxygenase;; PLAT/LH2 domain	Lipoxygenase 7, chloroplastic OS=Oryza sativa subsp. japonica OX=39947 GN=CM-LOX1 PE=2 SV=2	S	Function unknown	PREDICTED: lipoxygenase 7, chloroplastic [Oryza sativa Japonica Group]
LOC_Os04g12720	16	214	0.259565	3.1459	1.66533e-15	3.5512	up	--	--	Cellular Component: cytoplasm (GO:0005737);; Cellular Component: mitochondrion (GO:0005739);; Biological Process: metabolic process (GO:0008152);; Biological Process: aromatic amino acid family metabolic process (GO:0009072);; Cellular Component: plastid (GO:0009536);; Biological Process: anatomical structure morphogenesis (GO:0009653);; Biological Process: auxin metabolic process (GO:0009850);; …	--	--	[GC]	Carbohydrate transport and metabolism;; Energy production and conversion	UDP-glucoronosyl and UDP-glucosyl transferase	UDP-glycosyltransferase 79 OS=Oryza sativa subsp. japonica OX=39947 GN=UGT79 PE=1 SV=2	S	Function unknown	Os04g0204100 [Oryza sativa Japonica Group]
LOC_Os12g43380	5	86	0.129634	2.46998	9.46076e-10	3.54364	up	--	--	Cellular Component: extracellular region (GO:0005576);; Cellular Component: cytoplasmic vesicle (GO:0016023);; Biological Process: killing of cells of other organism (GO:0031640);; Biological Process: defense response to fungus (GO:0050832);;	--	--	--	--	Thaumatin family	Thaumatin-like protein OS=Oryza sativa subsp. japonica OX=39947 GN=Os12g0628600 PE=1 SV=1	S	Function unknown	PREDICTED: thaumatin-like protein [Oryza sativa Japonica Group]
LOC_Os11g20090	752	8697	14.1261	147.952	0	3.54291	up	[H]	Coenzyme transport and metabolism	Cellular Component: cytoplasm (GO:0005737);; Molecular Function: O-methyltransferase activity (GO:0008171);; Biological Process: isoflavonoid biosynthetic process (GO:0009717);; Biological Process: flavonoid metabolic process (GO:0009812);; Biological Process: alkaloid biosynthetic process (GO:0009821);; Molecular Function: 8-hydroxyquercitin 8-O-methyltransferase activity (GO:0030761);; Molecula…	--	--	[R]	General function prediction only	O-methyltransferase;; Dimerisation domain	Probable O-methyltransferase 2 OS=Sorghum bicolor OX=4558 GN=OMT2 PE=2 SV=1	S	Function unknown	PREDICTED: probable O-methyltransferase 2 [Oryza sativa Japonica Group]
LOC_Os06g10780	422	4872	10.3216	108.129	0	3.53673	up	--	--	Molecular Function: DNA binding (GO:0003677);; Molecular Function: transcription factor activity, sequence-specific DNA binding (GO:0003700);; Cellular Component: nucleus (GO:0005634);; Biological Process: regulation of transcription, DNA-templated (GO:0006355);; Biological Process: signal transduction (GO:0007165);; Biological Process: response to cold (GO:0009409);; Biological Process: response…	--	--	--	--	AP2 domain	Ethylene-responsive transcription factor ERF014 OS=Arabidopsis thaliana OX=3702 GN=ERF014 PE=2 SV=1	K	Transcription	putative DRE binding factor 2 [Oryza sativa Japonica Group]
LOC_Os06g12410	78	922	1.7547	18.8543	0	3.53441	up	[IR]	Lipid transport and metabolism;; General function prediction only	Molecular Function: carboxylic ester hydrolase activity (GO:0004091);; Cellular Component: extracellular region (GO:0005576);; Biological Process: lipid metabolic process (GO:0006629);; Biological Process: response to salt stress (GO:0009651);; Biological Process: response to organic substance (GO:0010033);; Cellular Component: cytoplasmic vesicle (GO:0016023);; Biological Process: response to ox…	--	--	--	--	GDSL-like Lipase/Acylhydrolase	GDSL esterase/lipase At1g74460 OS=Arabidopsis thaliana OX=3702 GN=At1g74460 PE=2 SV=1	S	Function unknown	PREDICTED: GDSL esterase/lipase At1g74460 [Oryza sativa Japonica Group]
LOC_Os11g04550	21	268	0.527062	6.29164	2.22045e-16	3.5302	up	--	--	Molecular Function: sulfotransferase activity (GO:0008146);; Biological Process: response to abiotic stimulus (GO:0009628);; Biological Process: jasmonic acid metabolic process (GO:0009694);; Biological Process: response to cytokinin (GO:0009735);; Biological Process: hormone-mediated signaling pathway (GO:0009755);; Biological Process: flavonoid metabolic process (GO:0009812);; Biological Proces…	--	--	[R]	General function prediction only	Sulfotransferase domain;; Sulfotransferase family	Cytosolic sulfotransferase 1 OS=Arabidopsis thaliana OX=3702 GN=SOT1 PE=2 SV=1	S	Function unknown	PREDICTED: cytosolic sulfotransferase 5-like [Oryza sativa Japonica Group]
LOC_Os06g05310	3	62	0.04239	1.16667	8.6242e-08	3.52297	up	--	--	Molecular Function: O-acyltransferase activity (GO:0008374);; Biological Process: cellular process (GO:0009987);; Molecular Function: transferase activity, transferring acyl groups other than amino-acyl groups (GO:0016747);; Biological Process: single-organism metabolic process (GO:0044710);; Biological Process: organic substance biosynthetic process (GO:1901576);;	--	--	--	--	Transferase family	BAHD acyltransferase At3g29680 OS=Arabidopsis thaliana OX=3702 GN=At3g29680 PE=2 SV=1	S	Function unknown	hypothetical protein OsI_21614 [Oryza sativa Indica Group]
LOC_Os04g22210	4	73	0.116049	2.22222	1.06688e-08	3.51594	up	[S]	Function unknown	Cellular Component: cell wall (GO:0005618);; Biological Process: signal transduction (GO:0007165);; Biological Process: systemic acquired resistance (GO:0009627);; Biological Process: response to abiotic stimulus (GO:0009628);; Biological Process: response to organonitrogen compound (GO:0010243);; Biological Process: response to organic cyclic compound (GO:0014070);; Cellular Component: cytoplasm…	--	--	[S]	Function unknown	Cysteine-rich secretory protein family	Pathogenesis-related protein PR-1 OS=Medicago truncatula OX=3880 GN=PR-1 PE=2 SV=1	S	Function unknown	PREDICTED: pathogenesis-related protein 1 [Oryza sativa Japonica Group]
LOC_Os05g19570	93	1059	2.3538	24.3746	0	3.48775	up	--	--	Cellular Component: extracellular region (GO:0005576);; Cellular Component: cell wall (GO:0005618);; Cellular Component: cytosol (GO:0005829);; Biological Process: syncytium formation (GO:0006949);; Cellular Component: plant-type cell wall (GO:0009505);; Cellular Component: plasmodesma (GO:0009506);; Biological Process: plant-type cell wall organization (GO:0009664);; Biological Process: response…	--	--	--	--	Lytic transglycolase;; Pollen allergen	Expansin-A3 OS=Oryza sativa subsp. japonica OX=39947 GN=EXPA3 PE=2 SV=2	--	--	PREDICTED: expansin-A3 [Oryza sativa Japonica Group]
LOC_Os08g37180	294	3283	5.07199	51.4141	0	3.48507	up	[R]	General function prediction only	Biological Process: MAPK cascade (GO:0000165);; Biological Process: response to molecule of bacterial origin (GO:0002237);; Biological Process: respiratory burst involved in defense response (GO:0002679);; Molecular Function: phospholipase activity (GO:0004620);; Biological Process: protein targeting to membrane (GO:0006612);; Biological Process: lipid metabolic process (GO:0006629);; Biological …	--	--	[I]	Lipid transport and metabolism	Patatin-like phospholipase	Patatin-like protein 2 OS=Arabidopsis thaliana OX=3702 GN=PLP2 PE=1 SV=1	S	Function unknown	PREDICTED: patatin-like protein 2 [Oryza sativa Japonica Group]
LOC_Os06g50650	13	171	0.471779	5.80665	9.24816e-14	3.4845	up	--	--	Molecular Function: copper ion binding (GO:0005507);; Cellular Component: plasma membrane (GO:0005886);; Molecular Function: electron carrier activity (GO:0009055);; Cellular Component: cytoplasmic vesicle (GO:0016023);; Biological Process: cellular component organization (GO:0016043);; Biological Process: electron transport chain (GO:0022900);; Cellular Component: anchored component of membrane …	--	--	--	--	Plastocyanin-like domain	Basic blue protein OS=Cucumis sativus OX=3659 PE=1 SV=1	S	Function unknown	PREDICTED: basic blue protein [Oryza sativa Japonica Group]
LOC_Os02g19450	20	247	0.228676	2.62607	6.66134e-16	3.47591	up	[O]	Posttranslational modification, protein turnover, chaperones	Molecular Function: nucleotide binding (GO:0000166);; Molecular Function: ATP-dependent peptidase activity (GO:0004176);; Molecular Function: ATP binding (GO:0005524);; Cellular Component: cell wall (GO:0005618);; Cellular Component: mitochondrion (GO:0005739);; Cellular Component: chloroplast thylakoid membrane (GO:0009535);; Cellular Component: chloroplast stroma (GO:0009570);; Biological Proce…	--	--	[O]	Posttranslational modification, protein turnover, chaperones	AAA domain (Cdc48 subfamily);; ATPase family associated with various cellular activities (AAA);; AAA domain (dynein-related subfamily);; C-terminal, D2-small domain, of ClpB protein;; AAA ATPase domain;; Sigma-54 interaction domain;; AAA domain;; IstB-like ATP binding protein	ATP-dependent Clp protease ATP-binding subunit ClpA homolog OS=Guillardia theta OX=55529 GN=clpC PE=3 SV=1	O	Posttranslational modification, protein turnover, chaperones	hypothetical protein OsJ_06351 [Oryza sativa Japonica Group]
LOC_Os11g35120	20	247	0.274117	3.0761	6.66134e-16	3.47591	up	[M]	Cell wall/membrane/envelope biogenesis	Molecular Function: guanylate cyclase activity (GO:0004383);; Molecular Function: protein serine/threonine kinase activity (GO:0004674);; Molecular Function: ATP binding (GO:0005524);; Cellular Component: plasma membrane (GO:0005886);; Biological Process: cGMP biosynthetic process (GO:0006182);; Biological Process: protein phosphorylation (GO:0006468);; Biological Process: defense response (GO:00…	K04733|0|dosa:Os11t0553500-00|K04733 interleukin-1 receptor-associated kinase 4 [EC:2.7.11.1] | (RAP-DB) Os11g0553500; Protein kinase, catalytic domain domain containing protein.	--	--	--	Protein tyrosine kinase;; Protein kinase domain	Wall-associated receptor kinase 1 OS=Arabidopsis thaliana OX=3702 GN=WAK1 PE=1 SV=2	T	Signal transduction mechanisms	Protein kinase domain containing protein [Oryza sativa Japonica Group]
LOC_Os05g45230	53	608	1.31411	13.8658	0	3.47085	up	--	--	Biological Process: respiratory burst involved in defense response (GO:0002679);; Molecular Function: transcription factor activity, sequence-specific DNA binding (GO:0003700);; Cellular Component: nucleus (GO:0005634);; Biological Process: regulation of transcription, DNA-templated (GO:0006355);; Biological Process: toxin catabolic process (GO:0009407);; Biological Process: response to salt stre…	--	--	--	--	WRKY DNA -binding domain	Probable WRKY transcription factor 75 OS=Arabidopsis thaliana OX=3702 GN=WRKY75 PE=2 SV=1	--	--	hypothetical protein OsJ_19286 [Oryza sativa Japonica Group]
LOC_Os01g14430	49	563	1.92578	20.1497	0	3.46795	up	--	--	Molecular Function: nucleic acid binding (GO:0003676);; Molecular Function: DNA binding (GO:0003677);; Cellular Component: cytoplasm (GO:0005737);; Cellular Component: plastid (GO:0009536);; Biological Process: anatomical structure morphogenesis (GO:0009653);; Biological Process: cellular component organization (GO:0016043);; Cellular Component: nuclear part (GO:0044428);; Biological Process: sin…	--	--	--	--	Domain of unknown function (DUF296)	--	S	Function unknown	PREDICTED: AT-hook motif nuclear-localized protein 21 [Oryza sativa Japonica Group]
LOC_Os04g53130	13	169	0.340857	3.40947	1.31783e-13	3.46779	up	--	--	Molecular Function: protein binding (GO:0005515);; Biological Process: multicellular organism development (GO:0007275);; Biological Process: gene expression (GO:0010467);; Biological Process: RNA metabolic process (GO:0016070);; Biological Process: single-organism cellular process (GO:0044763);; Biological Process: positive regulation of cellular process (GO:0048522);; Biological Process: anatomi…	--	--	[K]	Transcription	Bromodomain;; Bromodomain extra-terminal - transcription regulation	Transcription factor GTE4 OS=Arabidopsis thaliana OX=3702 GN=GTE4 PE=2 SV=1	BK	Chromatin structure and dynamics;; Transcription	Os04g0622700 [Oryza sativa Japonica Group]
LOC_Os10g25950	37	431	0.705902	7.70656	0	3.46571	up	[E]	Amino acid transport and metabolism	Molecular Function: cystathionine gamma-synthase activity (GO:0003962);; Cellular Component: mitochondrion (GO:0005739);; Biological Process: protein complex assembly (GO:0006461);; Biological Process: RNA splicing (GO:0008380);; Biological Process: methionine biosynthetic process (GO:0009086);; Cellular Component: chloroplast (GO:0009507);; Molecular Function: lyase activity (GO:0016829);; Molec…	K01739|0|osa:4348560|K01739 cystathionine gamma-synthase [EC:2.5.1.48] | (RefSeq) probable cystathionine gamma-synthase 2	Cysteine and methionine metabolism (ko00270);; Selenocompound metabolism (ko00450);; Sulfur metabolism (ko00920);; Biosynthesis of amino acids (ko01230)	[E]	Amino acid transport and metabolism	Cys/Met metabolism PLP-dependent enzyme;; Aminotransferase class-V	Cystathionine gamma-synthase 1, chloroplastic OS=Arabidopsis thaliana OX=3702 GN=CGS1 PE=1 SV=3	E	Amino acid transport and metabolism	PREDICTED: probable cystathionine gamma-synthase 2 [Oryza sativa Japonica Group]
LOC_Os11g31090	916	10023	14.6604	145.39	0	3.46388	up	--	--	Cellular Component: cytoplasm (GO:0005737);; Biological Process: pollen development (GO:0009555);; Biological Process: flavonoid biosynthetic process (GO:0009813);; Biological Process: response to nitrate (GO:0010167);; Biological Process: suberin biosynthetic process (GO:0010345);; Biological Process: nitrate transport (GO:0015706);; Molecular Function: N-acyltransferase activity (GO:0016410);; …	K15400|0|osa:4350569|K15400 omega-hydroxypalmitate O-feruloyl transferase [EC:2.3.1.188] | (RefSeq) omega-hydroxypalmitate O-feruloyl transferase	Cutin, suberine and wax biosynthesis (ko00073)	--	--	Transferase family	Omega-hydroxypalmitate O-feruloyl transferase OS=Arabidopsis thaliana OX=3702 GN=HHT1 PE=1 SV=1	S	Function unknown	PREDICTED: omega-hydroxypalmitate O-feruloyl transferase [Oryza sativa Japonica Group]
LOC_Os11g05380	2613	28426	38.3042	377.348	0	3.45798	up	[QV]	Secondary metabolites biosynthesis, transport and catabolism;; Defense mechanisms	Biological Process: defense response to insect (GO:0002213);; Molecular Function: iron ion binding (GO:0005506);; Cellular Component: extracellular region (GO:0005576);; Cellular Component: endoplasmic reticulum (GO:0005783);; Biological Process: isoprenoid metabolic process (GO:0006720);; Molecular Function: electron carrier activity (GO:0009055);; Biological Process: response to water deprivati…	--	--	[QI]	Secondary metabolites biosynthesis, transport and catabolism;; Lipid transport and metabolism	Cytochrome P450	Cytochrome P450 94C1 OS=Arabidopsis thaliana OX=3702 GN=CYP94C1 PE=1 SV=1	Q	Secondary metabolites biosynthesis, transport and catabolism	PREDICTED: cytochrome P450 94C1 [Oryza sativa Japonica Group]
LOC_Os05g36010	19	233	0.181691	2.12306	1.88738e-15	3.45768	up	[O]	Posttranslational modification, protein turnover, chaperones	Molecular Function: serine-type endopeptidase activity (GO:0004252);; Molecular Function: binding (GO:0005488);; Cellular Component: extracellular region (GO:0005576);; Cellular Component: cell wall (GO:0005618);; Biological Process: proteolysis (GO:0006508);; Biological Process: cell communication (GO:0007154);; Cellular Component: plant-type cell wall (GO:0009505);; Biological Process: response…	--	--	--	--	Subtilase family;; Peptidase inhibitor I9	Subtilisin-like protease SBT1.7 OS=Arabidopsis thaliana OX=3702 GN=SBT1.7 PE=1 SV=1	O	Posttranslational modification, protein turnover, chaperones	PREDICTED: subtilisin-like protease SBT1.7 [Oryza sativa Japonica Group]
LOC_Os07g44590	74	830	1.49612	15.2135	0	3.45657	up	--	--	Molecular Function: peroxidase activity (GO:0004601);; Molecular Function: binding (GO:0005488);; Cellular Component: extracellular region (GO:0005576);; Cellular Component: nucleus (GO:0005634);; Biological Process: iron ion transport (GO:0006826);; Biological Process: defense response (GO:0006952);; Biological Process: response to oxidative stress (GO:0006979);; Biological Process: response to …	--	--	--	--	Peroxidase	Peroxidase 2 OS=Zea mays OX=4577 GN=PER2 PE=2 SV=1	S	Function unknown	PREDICTED: peroxidase 2 [Oryza sativa Japonica Group]
LOC_Os02g29000	3	59	0.108588	2.30694	2.37858e-07	3.45442	up	--	--	Cellular Component: cell wall (GO:0005618);; Biological Process: response to salt stress (GO:0009651);; Cellular Component: cytoplasmic vesicle (GO:0016023);; Molecular Function: manganese ion binding (GO:0030145);; Cellular Component: extracellular matrix (GO:0031012);; Molecular Function: nutrient reservoir activity (GO:0045735);; Cellular Component: apoplast (GO:0048046);;	--	--	--	--	Cupin;; Cupin domain	Putative germin-like protein 2-1 OS=Oryza sativa subsp. japonica OX=39947 GN=Os02g0491600 PE=3 SV=1	S	Function unknown	PREDICTED: putative germin-like protein 2-1 [Oryza sativa Japonica Group]
LOC_Os03g08410	3	59	0.030196	0.870593	2.37858e-07	3.45442	up	[P]	Inorganic ion transport and metabolism	Molecular Function: monooxygenase activity (GO:0004497);; Molecular Function: N,N-dimethylaniline monooxygenase activity (GO:0004499);; Cellular Component: chloroplast (GO:0009507);; Biological Process: plant-type hypersensitive response (GO:0009626);; Biological Process: systemic acquired resistance (GO:0009627);; Biological Process: defense response signaling pathway, resistance gene-dependent …	K00485|0|osa:107275877|K00485 dimethylaniline monooxygenase (N-oxide forming) [EC:1.14.13.8] | (RefSeq) probable flavin-containing monooxygenase 1	--	[Q]	Secondary metabolites biosynthesis, transport and catabolism	Flavin-binding monooxygenase-like;; Pyridine nucleotide-disulphide oxidoreductase;; Pyridine nucleotide-disulphide oxidoreductase;; NAD(P)-binding Rossmann-like domain;; FAD-NAD(P)-binding	Probable flavin-containing monooxygenase 1 OS=Arabidopsis thaliana OX=3702 GN=FMO1 PE=2 SV=1	P	Inorganic ion transport and metabolism	Hypothetical protein [Oryza sativa Japonica Group]
LOC_Os09g11970	2	48	0.096299	2.40579	2.84543e-06	3.44993	up	--	--	Biological Process: developmental process involved in reproduction (GO:0003006);; Molecular Function: nucleic acid binding (GO:0003676);; Biological Process: response to stress (GO:0006950);; Biological Process: multicellular organism development (GO:0007275);; Biological Process: response to abiotic stimulus (GO:0009628);; Biological Process: pollination (GO:0009856);; Biological Process: gene e…	--	--	--	--	--	--	--	--	hypothetical protein OsI_31103 [Oryza sativa Indica Group]
LOC_Os02g28820	2	48	0.02493	0.872152	2.84543e-06	3.44993	up	--	--	Cellular Component: chloroplast (GO:0009507);; Cellular Component: cell periphery (GO:0071944);;	--	--	--	--	--	--	S	Function unknown	PREDICTED: uncharacterized protein LOC4329382 [Oryza sativa Japonica Group]
LOC_Os03g48560	9	123	0.169961	2.14645	1.46052e-11	3.44241	up	--	--	Molecular Function: acetylglucosaminyltransferase activity (GO:0008375);; Cellular Component: membrane (GO:0016020);; Cellular Component: intrinsic component of membrane (GO:0031224);; Cellular Component: intracellular membrane-bounded organelle (GO:0043231);; Cellular Component: cytoplasmic part (GO:0044444);; Cellular Component: cell periphery (GO:0071944);;	--	--	[G]	Carbohydrate transport and metabolism	Core-2/I-Branching enzyme	Beta-glucuronosyltransferase GlcAT14B OS=Arabidopsis thaliana OX=3702 GN=GLCAT14B PE=2 SV=1	S	Function unknown	PREDICTED: beta-glucuronosyltransferase GlcAT14B [Oryza sativa Japonica Group]
LOC_Os01g05820	260	2820	4.96352	36.3435	0	3.44153	up	[E]	Amino acid transport and metabolism	Biological Process: response to hypoxia (GO:0001666);; Molecular Function: obsolete gamma-glutamyltransferase activity (GO:0003840);; Molecular Function: L-alanine:2-oxoglutarate aminotransferase activity (GO:0004021);; Cellular Component: vacuole (GO:0005773);; Cellular Component: peroxisome (GO:0005777);; Cellular Component: plasma membrane (GO:0005886);; Biological Process: glutathione catabol…	K00681|0|osa:4324526|K00681 gamma-glutamyltranspeptidase / glutathione hydrolase [EC:2.3.2.2 3.4.19.13] | (RefSeq) gamma-glutamyltranspeptidase 3	Taurine and hypotaurine metabolism (ko00430);; Cyanoamino acid metabolism (ko00460);; Glutathione metabolism (ko00480)	[E]	Amino acid transport and metabolism	Gamma-glutamyltranspeptidase	Glutathione hydrolase 3 OS=Arabidopsis thaliana OX=3702 GN=GGT3 PE=2 SV=1	E	Amino acid transport and metabolism	PREDICTED: gamma-glutamyltranspeptidase 3 [Oryza sativa Japonica Group]
LOC_Os06g37150	11	144	0.0774	0.983775	1.70519e-12	3.43747	up	[DPM]	Cell cycle control, cell division, chromosome partitioning;; Inorganic ion transport and metabolism;; Cell wall/membrane/envelope biogenesis	Molecular Function: copper ion binding (GO:0005507);; Cellular Component: extracellular region (GO:0005576);; Biological Process: metabolic process (GO:0008152);; Molecular Function: L-ascorbate oxidase activity (GO:0008447);; Cellular Component: plant-type cell wall (GO:0009505);; Biological Process: cellular process (GO:0009987);; Cellular Component: cytoplasmic vesicle (GO:0016023);; Molecular…	--	--	[Q]	Secondary metabolites biosynthesis, transport and catabolism	Multicopper oxidase;; Multicopper oxidase;; Multicopper oxidase	L-ascorbate oxidase OS=Cucurbita pepo var. melopepo OX=3665 PE=1 SV=1	Q	Secondary metabolites biosynthesis, transport and catabolism	PREDICTED: L-ascorbate oxidase isoform X1 [Oryza sativa Japonica Group]
LOC_Os09g26490	17	208	0.382801	4.23255	1.13243e-14	3.43548	up	[I]	Lipid transport and metabolism	Molecular Function: carboxylic ester hydrolase activity (GO:0004091);; Cellular Component: cytosol (GO:0005829);; Biological Process: metabolic process (GO:0008152);; Biological Process: post-embryonic development (GO:0009791);; Biological Process: gibberellin mediated signaling pathway (GO:0010476);; Molecular Function: hydrolase activity (GO:0016787);; Biological Process: system development (GO…	--	--	[V]	Defense mechanisms	alpha/beta hydrolase fold;; Carboxylesterase family	Tuliposide A-converting enzyme 2, chloroplastic OS=Tulipa gesneriana OX=13306 GN=TCEA2 PE=1 SV=1	I	Lipid transport and metabolism	hypothetical protein OsI_31496 [Oryza sativa Indica Group]
LOC_Os07g01420	13	165	0.373656	4.38933	2.68785e-13	3.43377	up	--	--	Molecular Function: peroxidase activity (GO:0004601);; Cellular Component: nucleus (GO:0005634);; Biological Process: iron ion transport (GO:0006826);; Biological Process: response to oxidative stress (GO:0006979);; Biological Process: response to desiccation (GO:0009269);; Biological Process: response to cold (GO:0009409);; Cellular Component: plant-type cell wall (GO:0009505);; Cellular Compone…	--	--	--	--	Peroxidase	Peroxidase 3 OS=Arabidopsis thaliana OX=3702 GN=PER3 PE=2 SV=1	S	Function unknown	putative peroxidase 1 precursor [Oryza sativa Japonica Group]
LOC_Os07g44920	12	154	0.325776	3.85976	7.19647e-13	3.4309	up	--	--	Biological Process: lignan biosynthetic process (GO:0009807);; Cellular Component: cytoplasmic vesicle (GO:0016023);;	--	--	--	--	--	--	--	--	unnamed protein product, partial [Oryza sativa Japonica Group]
LOC_Os01g14540	3	58	0.054072	1.3791	3.34986e-07	3.43083	up	[R]	General function prediction only	Cellular Component: cytoplasmic vesicle (GO:0016023);;	--	--	--	--	Stigma-specific protein, Stig1	Stigma-specific STIG1-like protein 3 OS=Arabidopsis thaliana OX=3702 GN=At1g50720 PE=2 SV=1	S	Function unknown	PREDICTED: stigma-specific STIG1-like protein 3 [Oryza sativa Japonica Group]
LOC_Os06g09270	30	345	0.696009	7.28126	0	3.42677	up	--	--	Cellular Component: nucleus (GO:0005634);; Cellular Component: Golgi apparatus (GO:0005794);; Biological Process: protein glycosylation (GO:0006486);; Molecular Function: galactosyltransferase activity (GO:0008378);; Biological Process: cellular process (GO:0009987);; Cellular Component: integral component of membrane (GO:0016021);; Cellular Component: cytoplasmic vesicle (GO:0016023);;	--	--	[G]	Carbohydrate transport and metabolism	Galactosyltransferase	Hydroxyproline O-galactosyltransferase GALT3 OS=Arabidopsis thaliana OX=3702 GN=GALT3 PE=2 SV=1	S	Function unknown	PREDICTED: probable beta-1,3-galactosyltransferase 16 [Oryza sativa Japonica Group]
LOC_Os01g72110	7	100	0.117248	1.73219	3.0397e-10	3.42154	up	--	--	Molecular Function: nucleic acid binding (GO:0003676);; Molecular Function: zinc ion binding (GO:0008270);; Cellular Component: membrane (GO:0016020);;	--	--	--	--	MuDR family transposase;; Domain of unknown function (DUF1979)	--	--	--	transposon protein, putative, Mutator sub-class [Oryza sativa Japonica Group]
LOC_Os01g21310	10	131	0.373868	4.40502	8.07765e-12	3.41301	up	[I]	Lipid transport and metabolism	Molecular Function: 2-acylglycerol O-acyltransferase activity (GO:0003846);; Molecular Function: lysophospholipase activity (GO:0004622);; Cellular Component: plasma membrane (GO:0005886);; Cellular Component: plasmodesma (GO:0009506);; Biological Process: response to zinc ion (GO:0010043);; Biological Process: response to hydrogen peroxide (GO:0042542);; Biological Process: response to cadmium i…	--	--	[I]	Lipid transport and metabolism	Serine aminopeptidase, S33;; Prolyl oligopeptidase family	Caffeoylshikimate esterase OS=Arabidopsis thaliana OX=3702 GN=CSE PE=1 SV=1	I	Lipid transport and metabolism	PREDICTED: caffeoylshikimate esterase isoform X1 [Oryza sativa Japonica Group]
LOC_Os02g36595	1088	11319	15.5641	146.666	0	3.39167	up	--	--	Molecular Function: protein binding (GO:0005515);; Biological Process: membrane fusion (GO:0006944);; Biological Process: microsporogenesis (GO:0009556);; Biological Process: anatomical structure morphogenesis (GO:0009653);; Cellular Component: chloroplast envelope (GO:0009941);; Cellular Component: cytoplasmic vesicle (GO:0016023);; Biological Process: cell differentiation (GO:0030154);; Biologi…	--	--	--	--	--	Probable WRKY transcription factor 19 OS=Arabidopsis thaliana OX=3702 GN=WRKY19 PE=3 SV=1	S	Function unknown	PREDICTED: loricrin [Oryza sativa Japonica Group]
LOC_Os04g40410	26	294	0.796528	8.36783	3.33067e-16	3.38623	up	--	--	Molecular Function: binding (GO:0005488);; Cellular Component: nucleoplasm (GO:0005654);; Cellular Component: plasma membrane (GO:0005886);; Biological Process: RNA processing (GO:0006396);; Biological Process: protein targeting to membrane (GO:0006612);; Biological Process: nucleotide transport (GO:0006862);; Biological Process: ER to Golgi vesicle-mediated transport (GO:0006888);; Biological Pr…	--	--	--	--	High-affinity nitrate transporter accessory	Probable high-affinity nitrate transporter-activating protein 2.2 OS=Oryza sativa subsp. japonica OX=39947 GN=NAR2.2 PE=2 SV=1	P	Inorganic ion transport and metabolism	hypothetical protein OsI_16333 [Oryza sativa Indica Group]
LOC_Os09g31430	360	3744	5.31998	51.7215	0	3.3847	up	[G]	Carbohydrate transport and metabolism	Molecular Function: glucan exo-1,3-beta-glucosidase activity (GO:0004338);; Molecular Function: beta-galactosidase activity (GO:0004565);; Cellular Component: extracellular region (GO:0005576);; Cellular Component: mitochondrion (GO:0005739);; Cellular Component: Golgi apparatus (GO:0005794);; Cellular Component: cytosol (GO:0005829);; Biological Process: carbohydrate metabolic process (GO:000597…	K01188|0|osa:4347441|K01188 beta-glucosidase [EC:3.2.1.21] | (RefSeq) BGLU30, Os9bglu30; beta-glucosidase 30	Cyanoamino acid metabolism (ko00460);; Starch and sucrose metabolism (ko00500);; Phenylpropanoid biosynthesis (ko00940)	[G]	Carbohydrate transport and metabolism	Glycosyl hydrolase family 1	Beta-glucosidase 30 OS=Oryza sativa subsp. japonica OX=39947 GN=BGLU30 PE=2 SV=1	G	Carbohydrate transport and metabolism	PREDICTED: beta-glucosidase 30 isoform X1 [Oryza sativa Japonica Group]
LOC_Os09g24990	440	4553	3.81167	99.2963	0	3.3792	up	--	--	Biological Process: MAPK cascade (GO:0000165);; Biological Process: nuclear-transcribed mRNA poly(A) tail shortening (GO:0000289);; Biological Process: cell morphogenesis (GO:0000902);; Biological Process: defense response to insect (GO:0002213);; Biological Process: respiratory burst involved in defense response (GO:0002679);; Molecular Function: nucleic acid binding (GO:0003676);; Molecular Fun…	K12581|0|osa:4347066|K12581 CCR4-NOT transcription complex subunit 7/8 | (RefSeq) probable CCR4-associated factor 1 homolog 7	RNA degradation (ko03018)	[A]	RNA processing and modification	CAF1 family ribonuclease	Probable CCR4-associated factor 1 homolog 7 OS=Arabidopsis thaliana OX=3702 GN=CAF1-7 PE=2 SV=2	K	Transcription	PREDICTED: probable CCR4-associated factor 1 homolog 7 [Oryza sativa Japonica Group]
LOC_Os04g34970	7	97	0.237981	3.34508	6.49635e-10	3.37875	up	--	--	Biological Process: respiratory burst involved in defense response (GO:0002679);; Molecular Function: DNA binding (GO:0003677);; Molecular Function: transcription factor activity, sequence-specific DNA binding (GO:0003700);; Molecular Function: protein binding (GO:0005515);; Cellular Component: nucleus (GO:0005634);; Cellular Component: nucleolus (GO:0005730);; Cellular Component: plasma membrane…	--	--	--	--	AP2 domain	Ethylene-responsive transcription factor ERF110 OS=Arabidopsis thaliana OX=3702 GN=ERF110 PE=2 SV=2	K	Transcription	OSJNBa0042L16.9 [Oryza sativa Japonica Group]
LOC_Os06g05830	63	673	0.694892	6.80244	0	3.37851	up	--		Molecular Function: protein kinase activity (GO:0004672);; Molecular Function: protein serine/threonine kinase activity (GO:0004674);; Molecular Function: ATP binding (GO:0005524);; Biological Process: protein phosphorylation (GO:0006468);; Biological Process: organelle organization (GO:0006996);; Biological Process: asymmetric cell division (GO:0008356);; Biological Process: response to abscisic…	--	--	[T]	Signal transduction mechanisms	Protein kinase domain;; Protein tyrosine kinase	Putative serine/threonine-protein kinase-like protein CCR3 OS=Arabidopsis thaliana OX=3702 GN=CCR3 PE=2 SV=1	T	Signal transduction mechanisms	PREDICTED: putative serine/threonine-protein kinase-like protein CCR3 [Oryza sativa Japonica Group]
LOC_Os03g16920	8	107	0.080193	1.0891	1.80443e-10	3.37497	up	[O]	Posttranslational modification, protein turnover, chaperones	Molecular Function: protease binding (GO:0002020);; Molecular Function: receptor activity (GO:0004872);; Molecular Function: KDEL sequence binding (GO:0005046);; Molecular Function: ATP binding (GO:0005524);; Cellular Component: cell wall (GO:0005618);; Cellular Component: mitochondrion (GO:0005739);; Cellular Component: vacuolar membrane (GO:0005774);; Cellular Component: endoplasmic reticulum l…	K03283|0|osa:4332420|K03283 heat shock 70kDa protein 1/8 | (RefSeq) heat shock cognate 70 kDa protein	Spliceosome (ko03040);; Protein processing in endoplasmic reticulum (ko04141);; Endocytosis (ko04144)	[O]	Posttranslational modification, protein turnover, chaperones	Hsp70 protein;; MreB/Mbl protein	Heat shock cognate 70 kDa protein OS=Petunia hybrida OX=4102 GN=HSP70 PE=2 SV=1	O	Posttranslational modification, protein turnover, chaperones	PREDICTED: heat shock cognate 70 kDa protein [Oryza sativa Japonica Group]
LOC_Os10g19919	5	76	0.106111	1.46402	1.66625e-08	3.37098	up	--	--	Cellular Component: plastid (GO:0009536);;	--	--	--	--	--	--	--	--	expressed protein [Oryza sativa Japonica Group]
LOC_Os07g41050	9	116	0.140987	1.81262	6.98842e-11	3.35972	up	[M]	Cell wall/membrane/envelope biogenesis	Molecular Function: catalytic activity (GO:0003824);; Cellular Component: mitochondrion (GO:0005739);; Cellular Component: cytosol (GO:0005829);; Biological Process: nitrogen compound metabolic process (GO:0006807);; Biological Process: steroid metabolic process (GO:0008202);; Biological Process: response to wounding (GO:0009611);; Biological Process: xylem and phloem pattern formation (GO:001005…	--	--	--	--	--	3-oxo-Delta(4,5)-steroid 5-beta-reductase OS=Arabidopsis thaliana OX=3702 GN=VEP1 PE=1 SV=1	S	Function unknown	PREDICTED: 3-oxo-Delta(4,5)-steroid 5-beta-reductase [Oryza sativa Japonica Group]
LOC_Os03g04210	3	55	0.08503	1.53167	9.4799e-07	3.35766	up	--	--	Molecular Function: calmodulin binding (GO:0005516);; Cellular Component: nucleus (GO:0005634);; Cellular Component: cytosol (GO:0005829);; Cellular Component: plasma membrane (GO:0005886);; Biological Process: defense response (GO:0006952);; Biological Process: glucosinolate biosynthetic process (GO:0019761);; Biological Process: single-organism cellular process (GO:0044763);; Biological Process…	--	--	--	--	IQ calmodulin-binding motif	Protein IQ-DOMAIN 31 OS=Arabidopsis thaliana OX=3702 GN=IQD31 PE=1 SV=1	S	Function unknown	PREDICTED: uncharacterized protein LOC107276810 [Oryza sativa Japonica Group]
LOC_Os07g09190	101	1048	0.983286	9.29991	0	3.35688	up	[HI]	Coenzyme transport and metabolism;; Lipid transport and metabolism	Molecular Function: 1-deoxy-D-xylulose-5-phosphate synthase activity (GO:0008661);; Biological Process: thiamine biosynthetic process (GO:0009228);; Cellular Component: chloroplast (GO:0009507);; Cellular Component: chloroplast stroma (GO:0009570);; Biological Process: chlorophyll biosynthetic process (GO:0015995);; Biological Process: terpenoid biosynthetic process (GO:0016114);; Molecular Funct…	K01662|0|osa:4342614|K01662 1-deoxy-D-xylulose-5-phosphate synthase [EC:2.2.1.7] | (RefSeq) DXPS, OsJ_23394; probable 1-deoxy-D-xylulose-5-phosphate synthase 2, chloroplastic	Thiamine metabolism (ko00730);; Terpenoid backbone biosynthesis (ko00900)	[G]	Carbohydrate transport and metabolism	1-deoxy-D-xylulose-5-phosphate synthase;; Transketolase, pyrimidine binding domain;; Transketolase, C-terminal domain;; Dehydrogenase E1 component;; Thiamine pyrophosphate enzyme, C-terminal TPP binding domain	Probable 1-deoxy-D-xylulose-5-phosphate synthase 2, chloroplastic OS=Oryza sativa subsp. japonica OX=39947 GN=Os07g0190000 PE=2 SV=1	H	Coenzyme transport and metabolism	PREDICTED: probable 1-deoxy-D-xylulose-5-phosphate synthase 2, chloroplastic [Oryza sativa Japonica Group]
LOC_Os05g45070	113	1163	3.26526	30.5243	0	3.34874	up	--	--	Molecular Function: binding (GO:0005488);; Cellular Component: nucleus (GO:0005634);; Biological Process: RNA processing (GO:0006396);; Biological Process: post-embryonic development (GO:0009791);; Biological Process: gene silencing (GO:0016458);; Biological Process: regulation of gene expression, epigenetic (GO:0040029);; Biological Process: system development (GO:0048731);; Biological Process: …	--	--	--	--	Late embryogenesis abundant protein	--	S	Function unknown	PREDICTED: uncharacterized protein LOC4339385 [Oryza sativa Japonica Group]
LOC_Os06g11200	18	204	0.319769	3.41209	5.08482e-14	3.33634	up	[C]	Energy production and conversion	Cellular Component: mitochondrion (GO:0005739);; Cellular Component: peroxisome (GO:0005777);; Cellular Component: cytosol (GO:0005829);; Biological Process: defense response (GO:0006952);; Biological Process: signal transduction (GO:0007165);; Biological Process: jasmonic acid biosynthetic process (GO:0009695);; Biological Process: response to hormone (GO:0009725);; Molecular Function: FMN bindi…	K05894|0|osa:4340484|K05894 12-oxophytodienoic acid reductase [EC:1.3.1.42] | (RefSeq) OPR4, OPR6, OsJ_20590, OsOPR6; putative 12-oxophytodienoate reductase 6	alpha-Linolenic acid metabolism (ko00592)	[CR]	Energy production and conversion;; General function prediction only	NADH:flavin oxidoreductase / NADH oxidase family	Putative 12-oxophytodienoate reductase 6 OS=Oryza sativa subsp. japonica OX=39947 GN=OPR6 PE=2 SV=1	C	Energy production and conversion	PREDICTED: putative 12-oxophytodienoate reductase 6 [Oryza sativa Japonica Group]
LOC_Os09g39120	13	154	0.311585	3.50577	2.00939e-12	3.33587	up	[O]	Posttranslational modification, protein turnover, chaperones	Molecular Function: protein binding (GO:0005515);; Biological Process: proteolysis (GO:0006508);; Biological Process: response to osmotic stress (GO:0006970);; Molecular Function: cysteine-type peptidase activity (GO:0008234);; Cellular Component: plasmodesma (GO:0009506);; Cellular Component: chloroplast (GO:0009507);; Biological Process: response to ethylene (GO:0009723);; Biological Process: d…	--	--	[O]	Posttranslational modification, protein turnover, chaperones	Papain family cysteine protease;; Cathepsin propeptide inhibitor domain (I29)	Thiol protease SEN102 OS=Hemerocallis sp. OX=29711 GN=SEN102 PE=2 SV=1	O	Posttranslational modification, protein turnover, chaperones	PREDICTED: ervatamin-B-like [Oryza sativa Japonica Group]
LOC_Os03g18490	5	74	0.116175	1.83214	3.01243e-08	3.33383	up	--	--	Cellular Component: membrane (GO:0016020);; Biological Process: single-organism cellular process (GO:0044763);; Cellular Component: cell periphery (GO:0071944);;	--	--	--	--	--	--	S	Function unknown	expressed protein [Oryza sativa Japonica Group]
LOC_Os04g51890	3	54	0.089743	1.52149	1.34681e-06	3.33242	up	--	--	Molecular Function: calmodulin binding (GO:0005516);; Molecular Function: ATP binding (GO:0005524);; Cellular Component: nucleus (GO:0005634);; Biological Process: RNA processing (GO:0006396);; Biological Process: auxin-activated signaling pathway (GO:0009734);; Molecular Function: kinase activity (GO:0016301);; Biological Process: phosphorylation (GO:0016310);; Biological Process: regulation of …	K14488|1.99116e-86|osa:4336929|K14488 SAUR family protein | (RefSeq) auxin-responsive protein SAUR36-like	Plant hormone signal transduction (ko04075)	--	--	Auxin responsive protein	--	S	Function unknown	PREDICTED: auxin-responsive protein SAUR36-like [Oryza sativa Japonica Group]
LOC_Os11g01180	21	233	0.560679	5.83679	1.03251e-14	3.33042	up	--	--	Molecular Function: transcription factor activity, sequence-specific DNA binding (GO:0003700);; Biological Process: regulation of transcription, DNA-templated (GO:0006355);; Biological Process: proteolysis (GO:0006508);; Biological Process: autophagy (GO:0006914);; Biological Process: cellular component organization (GO:0016043);; Molecular Function: kinase activity (GO:0016301);; Biological Proc…	K08597|7.18284e-113|dosa:Os11t0102700-01|K08597 sentrin-specific protease 8 [EC:3.4.22.68] | (RAP-DB) Os11g0102700; Peptidase C48, SUMO/Sentrin/Ubl1 family protein.	--	[R]	General function prediction only	Ulp1 protease family, C-terminal catalytic domain	NEDD8-specific protease 1 OS=Arabidopsis thaliana OX=3702 GN=NEDP1 PE=2 SV=1	O	Posttranslational modification, protein turnover, chaperones	Ulp1 protease family, C-terminal catalytic domain containing protein, expressed [Oryza sativa Japonica Group]
LOC_Os12g15920	97	982	1.37302	12.6613	0	3.32004	up	[DPM]	Cell cycle control, cell division, chromosome partitioning;; Inorganic ion transport and metabolism;; Cell wall/membrane/envelope biogenesis	Molecular Function: copper ion binding (GO:0005507);; Biological Process: iron ion transport (GO:0006826);; Biological Process: cellular response to iron ion starvation (GO:0010106);; Biological Process: response to nitrate (GO:0010167);; Biological Process: vegetative to reproductive phase transition of meristem (GO:0010228);; Biological Process: glucuronoxylan metabolic process (GO:0010413);; B…	K05909|0|osa:4351917|K05909 laccase [EC:1.10.3.2] | (RefSeq) laccase-25	--	[Q]	Secondary metabolites biosynthesis, transport and catabolism	Multicopper oxidase;; Multicopper oxidase;; Multicopper oxidase	Laccase-25 OS=Oryza sativa subsp. japonica OX=39947 GN=LAC25 PE=3 SV=1	Q	Secondary metabolites biosynthesis, transport and catabolism	laccase family protein, putative [Oryza sativa Japonica Group]
LOC_Os08g28790	35	369	1.2022	11.7155	1.11022e-16	3.31773	up	--	--	Biological Process: cellular aromatic compound metabolic process (GO:0006725);; Biological Process: response to stress (GO:0006950);; Biological Process: cellular nitrogen compound metabolic process (GO:0034641);; Cellular Component: intracellular membrane-bounded organelle (GO:0043231);; Biological Process: primary metabolic process (GO:0044238);; Biological Process: single-organism metabolic pr…	--	--	--	--	Dirigent-like protein	Dirigent protein 11 OS=Arabidopsis thaliana OX=3702 GN=DIR11 PE=2 SV=1	S	Function unknown	PREDICTED: dirigent protein 21 [Oryza sativa Japonica Group]
LOC_Os02g02170	1505	14863	22.0559	197.197	0	3.31747	up	[P]	Inorganic ion transport and metabolism	Cellular Component: plasma membrane (GO:0005886);; Cellular Component: chloroplast (GO:0009507);; Cellular Component: plant-type vacuole membrane (GO:0009705);; Biological Process: response to nitrate (GO:0010167);; Molecular Function: nitrate transmembrane transporter activity (GO:0015112);; Biological Process: nitrate transport (GO:0015706);; Cellular Component: integral component of membrane (…	K02575|0|osa:4328051|K02575 MFS transporter, NNP family, nitrate/nitrite transporter | (RefSeq) OJ1399_H05.5; high-affinity nitrate transporter 2.1	Nitrogen metabolism (ko00910)	--	--	Major Facilitator Superfamily	High-affinity nitrate transporter 2.2 OS=Oryza sativa subsp. japonica OX=39947 GN=NRT2.2 PE=1 SV=1	P	Inorganic ion transport and metabolism	PREDICTED: high-affinity nitrate transporter 2.1 [Oryza sativa Japonica Group]
LOC_Os02g36210	17	191	0.150411	1.59853	1.56097e-13	3.31409	up	[I]	Lipid transport and metabolism	Molecular Function: magnesium ion binding (GO:0000287);; Biological Process: defense response (GO:0006952);; Cellular Component: chloroplast (GO:0009507);; Cellular Component: plastid (GO:0009536);; Biological Process: gibberellin metabolic process (GO:0009685);; Biological Process: gibberellin biosynthetic process (GO:0009686);; Molecular Function: ent-copalyl diphosphate synthase activity (GO:0…	K04120|0|osa:9266189|K04120 ent-copalyl diphosphate synthase [EC:5.5.1.13] | (RefSeq) OsCyc2; ent-copalyl diphosphate synthase 2	Diterpenoid biosynthesis (ko00904)	--	--	Terpene synthase, N-terminal domain;; Terpene synthase family, metal binding domain	Ent-copalyl diphosphate synthase 2 OS=Oryza sativa subsp. japonica OX=39947 GN=CPS2 PE=2 SV=1	I	Lipid transport and metabolism	PREDICTED: ent-copalyl diphosphate synthase 2 [Oryza sativa Japonica Group]
LOC_Os02g47780	217	2148	3.89046	35.8609	0	3.30715	up	[HR]	Coenzyme transport and metabolism;; General function prediction only	Biological Process: cellular aromatic compound metabolic process (GO:0006725);; Molecular Function: hydrolase activity (GO:0016787);;	--	--	[R]	General function prediction only	alpha/beta hydrolase fold;; Alpha/beta hydrolase family;; Serine aminopeptidase, S33	--	S	Function unknown	PREDICTED: putative aminoacrylate hydrolase RutD [Oryza sativa Japonica Group]
LOC_Os01g17330	75	757	1.73308	16.5361	0	3.3055	up	[J]	Translation, ribosomal structure and biogenesis	Molecular Function: translation initiation factor activity (GO:0003743);; Cellular Component: nucleolus (GO:0005730);; Cellular Component: cytosol (GO:0005829);; Biological Process: translational initiation (GO:0006413);; Biological Process: integrin-mediated signaling pathway (GO:0007229);; Biological Process: embryo development ending in seed dormancy (GO:0009793);; Biological Process: mature r…	K03264|4.63348e-175|osa:4326910|K03264 translation initiation factor 6 | (RefSeq) eukaryotic translation initiation factor 6-2	Ribosome biogenesis in eukaryotes (ko03008)	[J]	Translation, ribosomal structure and biogenesis	eIF-6 family	Eukaryotic translation initiation factor 6-2 OS=Arabidopsis thaliana OX=3702 GN=EIF6-2 PE=2 SV=1	J	Translation, ribosomal structure and biogenesis	PREDICTED: eukaryotic translation initiation factor 6-2 [Oryza sativa Japonica Group]
LOC_Os06g30030	110	1099	3.37783	30.8199	0	3.30518	up	--	--	Cellular Component: nucleus (GO:0005634);; Cellular Component: mitochondrion (GO:0005739);; Cellular Component: endoplasmic reticulum membrane (GO:0005789);; Biological Process: chloroplast organization (GO:0009658);; Cellular Component: cortical endoplasmic reticulum (GO:0032541);;	--	--	--	--	Protein of unknown function, DUF617	Protein MIZU-KUSSEI 1 OS=Arabidopsis thaliana OX=3702 GN=MIZ1 PE=1 SV=1	S	Function unknown	PREDICTED: protein MIZU-KUSSEI 1 [Oryza sativa Japonica Group]
LOC_Os11g02054	10	121	0.240181	3.21272	6.91578e-11	3.30082	up	--	--	Biological Process: cellular protein modification process (GO:0006464);; Biological Process: response to abiotic stimulus (GO:0009628);; Biological Process: stomatal complex development (GO:0010374);; Biological Process: RNA metabolic process (GO:0016070);; Biological Process: single-organism cellular process (GO:0044763);; Biological Process: single-organism developmental process (GO:0044767);; …	--	--	--	--	--	--	S	Function unknown	PREDICTED: uncharacterized protein LOC4349582 isoform X1 [Oryza sativa Japonica Group]
LOC_Os07g10750	10	121	0.156936	1.73022	6.91578e-11	3.30082	up	--	--	Cellular Component: mitochondrion (GO:0005739);; Cellular Component: ribosome (GO:0005840);; Molecular Function: hydrolase activity, acting on ester bonds (GO:0016788);;	--	--	--	--	Plant transposon protein;; DDE superfamily endonuclease	Protein ANTAGONIST OF LIKE HETEROCHROMATIN PROTEIN 1 OS=Arabidopsis thaliana OX=3702 GN=ALP1 PE=1 SV=1	S	Function unknown	unknown protein [Oryza sativa Japonica Group]
LOC_Os09g29284	21	227	0.332582	3.37875	2.34257e-14	3.29321	up	[V]	Defense mechanisms	Biological Process: drug transmembrane transport (GO:0006855);; Biological Process: purine nucleobase transport (GO:0006863);; Cellular Component: plant-type vacuole membrane (GO:0009705);; Biological Process: proanthocyanidin biosynthetic process (GO:0010023);; Biological Process: maintenance of seed dormancy (GO:0010231);; Molecular Function: drug transmembrane transporter activity (GO:0015238)…	K03327|0|osa:4347324|K03327 multidrug resistance protein, MATE family | (RefSeq) P0676H02.7; protein DETOXIFICATION 27	--	[R]	General function prediction only	MatE	Protein DETOXIFICATION 27 OS=Arabidopsis thaliana OX=3702 GN=DTX27 PE=2 SV=1	V	Defense mechanisms	PREDICTED: protein DETOXIFICATION 27 [Oryza sativa Japonica Group]
LOC_Os10g04840	3	52	0.092395	2.1315	2.73666e-06	3.28057	up	--	--	Molecular Function: DNA binding (GO:0003677);; Biological Process: DNA recombination (GO:0006310);; Cellular Component: plastid (GO:0009536);; Biological Process: cellular process (GO:0009987);; Cellular Component: intrinsic component of membrane (GO:0031224);; Cellular Component: intracellular membrane-bounded organelle (GO:0043231);; Cellular Component: cytoplasmic part (GO:0044444);; Cellular …	--	--	--	--	F-box-like;; F-box domain	--	--	--	hypothetical protein OsI_32689 [Oryza sativa Indica Group]
LOC_Os03g12500	1015	9772	14.1354	123.231	0	3.27965	up	[QV]	Secondary metabolites biosynthesis, transport and catabolism;; Defense mechanisms	Molecular Function: iron ion binding (GO:0005506);; Cellular Component: mitochondrion (GO:0005739);; Molecular Function: electron carrier activity (GO:0009055);; Cellular Component: chloroplast thylakoid membrane (GO:0009535);; Biological Process: response to wounding (GO:0009611);; Biological Process: response to fungus (GO:0009620);; Biological Process: response to jasmonic acid (GO:0009753);; …	K01723|0|osa:4332121|K01723 hydroperoxide dehydratase [EC:4.2.1.92] | (RefSeq) AOS, AOS2, CYP74A2; allene oxide synthase 2	alpha-Linolenic acid metabolism (ko00592)	--	--	Cytochrome P450	Allene oxide synthase 2 OS=Oryza sativa subsp. japonica OX=39947 GN=CYP74A2 PE=2 SV=2	Q	Secondary metabolites biosynthesis, transport and catabolism	PREDICTED: allene oxide synthase 2 [Oryza sativa Japonica Group]
LOC_Os07g48770	28	292	0.643107	6.47374	1.55431e-15	3.27924	up	--	--	Molecular Function: calcium ion binding (GO:0005509);;	--	--	[E]	Amino acid transport and metabolism	Serine hydrolase (FSH1)	Rhodanese-like domain-containing protein 6 OS=Arabidopsis thaliana OX=3702 GN=STR6 PE=2 SV=1	S	Function unknown	unknown protein [Oryza sativa Japonica Group]
LOC_Os06g39240	68	676	2.26881	20.5193	0	3.27906	up	[J]	Translation, ribosomal structure and biogenesis	Molecular Function: DNA binding (GO:0003677);; Molecular Function: transcription factor activity, sequence-specific DNA binding (GO:0003700);; Molecular Function: transcription coactivator activity (GO:0003713);; Molecular Function: catalytic activity (GO:0003824);; Cellular Component: nucleolus (GO:0005730);; Cellular Component: cytoplasm (GO:0005737);; Biological Process: protein folding (GO:00…	K03627|3.58482e-78|osa:4341420|K03627 putative transcription factor | (RefSeq) multiprotein-bridging factor 1c	--	[K]	Transcription	Multiprotein bridging factor 1;; Helix-turn-helix	Multiprotein-bridging factor 1c OS=Arabidopsis thaliana OX=3702 GN=MBF1C PE=1 SV=1	K	Transcription	PREDICTED: multiprotein-bridging factor 1c [Oryza sativa Japonica Group]
LOC_Os04g53606	37	378	1.04138	9.84347	1.11022e-16	3.27765	up	--	--	Molecular Function: translation initiation factor activity (GO:0003743);; Molecular Function: binding (GO:0005488);; Cellular Component: nucleus (GO:0005634);; Cellular Component: mitochondrion (GO:0005739);; Biological Process: RNA processing (GO:0006396);; Biological Process: translational initiation (GO:0006413);; Cellular Component: plastid (GO:0009536);; Cellular Component: membrane (GO:0016…	K03113|8.52078e-09|dosa:Os04t0627900-01|K03113 translation initiation factor 1 | (RAP-DB) Os04g0627900; Translation initiation factor SUI1 domain containing protein.	RNA transport (ko03013)	--	--	--	--	--	--	unnamed protein product [Oryza sativa Japonica Group]
LOC_Os08g13270	82	800	1.05442	9.34386	0	3.26047	up	--	--	Cellular Component: exocyst (GO:0000145);; Biological Process: exocytosis (GO:0006887);; Cellular Component: plastid (GO:0009536);;	--	--	--	--	--	--	--	--	PREDICTED: uncharacterized protein LOC107278602 [Oryza sativa Japonica Group]
LOC_Os01g21870	9	108	0.624042	7.46331	4.42602e-10	3.25902	up	--	--	--	--	--	--	--	--	--	--	--	hypothetical protein [Oryza sativa Japonica Group]
LOC_Os03g02660	7	89	0.097944	1.29698	5.19005e-09	3.25802	up	--	--	Molecular Function: protein binding (GO:0005515);; Cellular Component: nucleoplasm (GO:0005654);; Biological Process: RNA splicing (GO:0008380);; Cellular Component: integral component of membrane (GO:0016021);; Cellular Component: intracellular non-membrane-bounded organelle (GO:0043232);; Biological Process: single-organism cellular process (GO:0044763);; Biological Process: regulation of cellu…	--	--	--	--	--	--	S	Function unknown	PREDICTED: uncharacterized protein LOC4331413 [Oryza sativa Japonica Group]
LOC_Os04g33520	25	259	0.461619	4.4444	8.10463e-15	3.25629	up	--	--	Molecular Function: binding (GO:0005488);; Cellular Component: membrane (GO:0016020);; Cellular Component: cytoplasmic vesicle (GO:0016023);; Biological Process: primary metabolic process (GO:0044238);; Biological Process: cellular macromolecule metabolic process (GO:0044260);; Cellular Component: nuclear part (GO:0044428);; Cellular Component: cytoplasmic part (GO:0044444);; Biological Process: …	--	--	--	--	Root cap	--	S	Function unknown	PREDICTED: uncharacterized protein LOC4335769 [Oryza sativa Japonica Group]
LOC_Os02g16730	34	344	0.800197	7.36862	4.44089e-16	3.25607	up	--	--	Molecular Function: structural constituent of cell wall (GO:0005199);; Cellular Component: extracellular region (GO:0005576);; Cellular Component: cell wall (GO:0005618);; Biological Process: syncytium formation (GO:0006949);; Cellular Component: plant-type cell wall (GO:0009505);; Biological Process: plant-type cell wall organization (GO:0009664);; Biological Process: response to gibberellin (GO…	--	--	--	--	Pollen allergen;; Lytic transglycolase	Expansin-A13 OS=Oryza sativa subsp. japonica OX=39947 GN=EXPA13 PE=2 SV=2	G	Carbohydrate transport and metabolism	PREDICTED: expansin-A13 [Oryza sativa Japonica Group]
LOC_Os08g44270	732	6933	14.1425	121.248	0	3.25473	up	[O]	Posttranslational modification, protein turnover, chaperones	Cellular Component: plant-type vacuole (GO:0000325);; Molecular Function: cysteine-type endopeptidase activity (GO:0004197);; Molecular Function: phospholipase A2 activity (GO:0004623);; Molecular Function: protein binding (GO:0005515);; Cellular Component: extracellular region (GO:0005576);; Cellular Component: nucleus (GO:0005634);; Cellular Component: endoplasmic reticulum (GO:0005783);; Cellu…	K16292|0|osa:4346292|K16292 KDEL-tailed cysteine endopeptidase [EC:3.4.22.-] | (RefSeq) OJ1150_A11.17; KDEL-tailed cysteine endopeptidase CEP1	--	[O]	Posttranslational modification, protein turnover, chaperones	Papain family cysteine protease;; Cathepsin propeptide inhibitor domain (I29);; Peptidase C1-like family	KDEL-tailed cysteine endopeptidase CEP1 OS=Arabidopsis thaliana OX=3702 GN=CEP1 PE=1 SV=1	O	Posttranslational modification, protein turnover, chaperones	Os08g0556900 [Oryza sativa Japonica Group]
Oryza_sativa_newGene_708	3	51	0.052852	1.03505	3.91425e-06	3.25393	up	--	--	Molecular Function: transporter activity (GO:0005215);; Biological Process: oligopeptide transport (GO:0006857);; Cellular Component: integral component of membrane (GO:0016021);;	--	--	[E]	Amino acid transport and metabolism	POT family	Protein NRT1/ PTR FAMILY 8.3 OS=Arabidopsis thaliana OX=3702 GN=NPF8.3 PE=1 SV=1	E	Amino acid transport and metabolism	PREDICTED: protein NRT1/ PTR FAMILY 8.3 [Oryza sativa Japonica Group]
LOC_Os08g32060	138	1319	1.5903	13.813	0	3.24768	up	[T]	Signal transduction mechanisms	Cellular Component: ubiquitin ligase complex (GO:0000151);; Molecular Function: ubiquitin-protein transferase activity (GO:0004842);; Molecular Function: protein binding (GO:0005515);; Biological Process: cellular protein modification process (GO:0006464);; Biological Process: signal transduction (GO:0007165);; Biological Process: response to abiotic stimulus (GO:0009628);; Biological Process: de…	--	--	[S]	Function unknown	U-box domain;; Armadillo/beta-catenin-like repeat	U-box domain-containing protein 18 OS=Arabidopsis thaliana OX=3702 GN=PUB18 PE=1 SV=1	S	Function unknown	PREDICTED: U-box domain-containing protein 19 [Oryza sativa Japonica Group]
LOC_Os01g44960	181	1722	3.72161	32.1869	0	3.24689	up	[HR]	Coenzyme transport and metabolism;; General function prediction only	Biological Process: metabolic process (GO:0008152);; Molecular Function: hydrolase activity (GO:0016787);;	--	--	[R]	General function prediction only	alpha/beta hydrolase fold;; Alpha/beta hydrolase family;; Serine aminopeptidase, S33	--	S	Function unknown	PREDICTED: epoxide hydrolase 3 [Oryza sativa Japonica Group]
LOC_Os04g39600	9	107	0.195883	2.33559	5.59925e-10	3.24592	up	--	--	Molecular Function: catalytic activity (GO:0003824);; Molecular Function: binding (GO:0005488);; Cellular Component: nucleus (GO:0005634);; Biological Process: acetyl-CoA metabolic process (GO:0006084);; Biological Process: response to stress (GO:0006950);; Biological Process: plant-type cell wall organization (GO:0009664);; Biological Process: plant-type cell wall biogenesis (GO:0009832);; Biolo…	--	--	--	--	Fasciclin domain	Fasciclin-like arabinogalactan protein 7 OS=Arabidopsis thaliana OX=3702 GN=FLA7 PE=1 SV=1	M	Cell wall/membrane/envelope biogenesis	PREDICTED: fasciclin-like arabinogalactan protein 7 [Oryza sativa Japonica Group]
LOC_Os10g27330	31	313	0.466704	4.39257	1.22125e-15	3.24399	up	--	--	Biological Process: very long-chain fatty acid metabolic process (GO:0000038);; Biological Process: polysaccharide biosynthetic process (GO:0000271);; Cellular Component: cell wall (GO:0005618);; Cellular Component: mitochondrion (GO:0005739);; Cellular Component: endoplasmic reticulum (GO:0005783);; Biological Process: phosphatidylglycerol biosynthetic process (GO:0006655);; Biological Process: …	--	--	--	--	haloacid dehalogenase-like hydrolase;; Acyltransferase	Glycerol-3-phosphate 2-O-acyltransferase 6 OS=Arabidopsis thaliana OX=3702 GN=GPAT6 PE=1 SV=1	S	Function unknown	Os10g0413400 [Oryza sativa Japonica Group]
LOC_Os10g36610	4	60	0.407453	5.59165	6.65496e-07	3.24395	up	--	--	Biological Process: defense response to insect (GO:0002213);; Molecular Function: chitinase activity (GO:0004568);; Molecular Function: protein binding (GO:0005515);; Cellular Component: extracellular region (GO:0005576);; Cellular Component: cell wall (GO:0005618);; Cellular Component: plasma membrane (GO:0005886);; Biological Process: chitin catabolic process (GO:0006032);; Biological Process: …	--	--	--	--	--	--	S	Function unknown	PREDICTED: uncharacterized protein LOC4349083 [Oryza sativa Japonica Group]
LOC_Os01g60600	250	2360	4.05399	34.7276	0	3.24088	up	--	--	Molecular Function: DNA binding (GO:0003677);; Molecular Function: transcription factor activity, sequence-specific DNA binding (GO:0003700);; Molecular Function: protein binding (GO:0005515);; Cellular Component: nucleus (GO:0005634);; Biological Process: regulation of transcription, DNA-templated (GO:0006355);; Cellular Component: chloroplast (GO:0009507);; Biological Process: response to ethyl…	--	--	--	--	WRKY DNA -binding domain	Probable WRKY transcription factor 41 OS=Arabidopsis thaliana OX=3702 GN=WRKY41 PE=2 SV=2	K	Transcription	WRKY transcription factor 64-like protein [Oryza sativa Japonica Group]
LOC_Os05g45200	5	69	0.082933	1.14606	1.36165e-07	3.23652	up	--	--	Cellular Component: cytosol (GO:0005829);; Biological Process: cellular aromatic compound metabolic process (GO:0006725);; Biological Process: xenobiotic metabolic process (GO:0006805);; Biological Process: ion transport (GO:0006811);; Biological Process: response to stress (GO:0006950);; Biological Process: metabolic process (GO:0008152);; Molecular Function: transferase activity, transferring h…	--	--	[GC]	Carbohydrate transport and metabolism;; Energy production and conversion	UDP-glucoronosyl and UDP-glucosyl transferase	UDP-glycosyltransferase 88A1 OS=Arabidopsis thaliana OX=3702 GN=UGT88A1 PE=2 SV=1	S	Function unknown	PREDICTED: UDP-glycosyltransferase 88A1 [Oryza sativa Japonica Group]
LOC_Os01g08150	15	162	0.141005	1.46513	3.2313e-12	3.2346	up	--	--	Biological Process: microtubule cytoskeleton organization (GO:0000226);; Biological Process: double-strand break repair via homologous recombination (GO:0000724);; Biological Process: cytokinesis by cell plate formation (GO:0000911);; Biological Process: DNA methylation (GO:0006306);; Biological Process: methylation-dependent chromatin silencing (GO:0006346);; Biological Process: chromatin silenc…	--	--	--	--	--	--	S	Function unknown	PREDICTED: uncharacterized protein LOC4326223 [Oryza sativa Japonica Group]
LOC_Os06g32980	17	180	0.452562	4.50025	9.20708e-13	3.22972	up	--	--	Molecular Function: peroxidase activity (GO:0004601);; Molecular Function: protein binding (GO:0005515);; Cellular Component: cell wall (GO:0005618);; Cellular Component: Golgi apparatus (GO:0005794);; Cellular Component: cytosol (GO:0005829);; Biological Process: response to oxidative stress (GO:0006979);; Biological Process: lignin biosynthetic process (GO:0009809);; Cellular Component: cytopla…	--	--	--	--	Peroxidase	Peroxidase 4 OS=Vitis vinifera OX=29760 GN=GSVIVT00023967001 PE=1 SV=1	S	Function unknown	PREDICTED: peroxidase P7 [Oryza sativa Japonica Group]
LOC_Os05g46840	3	50	0.079646	1.36791	5.61134e-06	3.22679	up	--	--	Cellular Component: cytoplasmic vesicle (GO:0016023);;	--	--	--	--	--	--	--	--	PREDICTED: wiskott-Aldrich syndrome protein homolog [Oryza sativa Japonica Group]
LOC_Os03g17370	3	50	0.024848	0.55081	5.61134e-06	3.22679	up	[T]	Signal transduction mechanisms	Molecular Function: nucleotide binding (GO:0000166);; Molecular Function: ATP binding (GO:0005524);; Cellular Component: vacuolar lumen (GO:0005775);; Cellular Component: plasma membrane (GO:0005886);; Biological Process: obsolete ATP catabolic process (GO:0006200);; Biological Process: amino acid transport (GO:0006865);; Biological Process: response to stress (GO:0006950);; Biological Process: v…	--	--	[Q]	Secondary metabolites biosynthesis, transport and catabolism	ABC-2 type transporter;; ABC transporter	ABC transporter G family member 5 OS=Oryza sativa subsp. japonica OX=39947 GN=RCN1 PE=1 SV=1	V	Defense mechanisms	hypothetical protein OsI_11045 [Oryza sativa Indica Group]
LOC_Os03g10440	187	1753	2.48802	19.4582	0	3.22622	up	[G]	Carbohydrate transport and metabolism	Molecular Function: hydrolase activity, hydrolyzing O-glycosyl compounds (GO:0004553);; Biological Process: RNA processing (GO:0006396);; Cellular Component: membrane (GO:0016020);; Cellular Component: cytoplasmic vesicle (GO:0016023);; Cellular Component: nuclear lumen (GO:0031981);; Cellular Component: cytoplasmic part (GO:0044444);; Biological Process: xylan catabolic process (GO:0045493);;	--	--	--	--	Glycosyl hydrolase family 10;; Carboxypeptidase regulatory-like domain;; Carbohydrate binding domain	--	G	Carbohydrate transport and metabolism	PREDICTED: endo-1,4-beta-xylanase A [Oryza sativa Japonica Group]
LOC_Os11g42290	16	170	0.271179	2.73972	2.00795e-12	3.2237	up	--	--	Biological Process: multicellular organism development (GO:0007275);; Molecular Function: O-acyltransferase activity (GO:0008374);; Biological Process: cellular component organization (GO:0016043);; Molecular Function: N-acyltransferase activity (GO:0016410);; Molecular Function: transferase activity, transferring acyl groups other than amino-acyl groups (GO:0016747);; Biological Process: primary…	--	--	--	--	Transferase family	Tryptamine benzoyltransferase 1 OS=Oryza sativa subsp. japonica OX=39947 GN=TBT1 PE=1 SV=1	S	Function unknown	PREDICTED: agmatine coumaroyltransferase-1 [Oryza sativa Japonica Group]
LOC_Os03g25280	44	428	0.987929	8.82309	1.11022e-16	3.22134	up	--	--	Molecular Function: peroxidase activity (GO:0004601);; Molecular Function: protein binding (GO:0005515);; Cellular Component: cell wall (GO:0005618);; Cellular Component: Golgi apparatus (GO:0005794);; Cellular Component: cytosol (GO:0005829);; Biological Process: ion transport (GO:0006811);; Biological Process: response to oxidative stress (GO:0006979);; Biological Process: response to desiccati…	--	--	--	--	Peroxidase	Peroxidase 2 OS=Zea mays OX=4577 GN=PER2 PE=2 SV=1	--	--	PREDICTED: peroxidase 2 [Oryza sativa Japonica Group]
LOC_Os09g31025	5	68	0.136866	2.07491	1.85023e-07	3.21624	up	--	--	Molecular Function: calcium ion binding (GO:0005509);; Biological Process: cellular process (GO:0009987);; Cellular Component: nuclear lumen (GO:0031981);;	--	--	--	--	EF hand;; EF hand;; EF-hand domain;; EF-hand domain pair	--	S	Function unknown	PREDICTED: uncharacterized protein LOC4347410 [Oryza sativa Japonica Group]
LOC_Os06g08640	45	434	0.805357	7.0629	1.11022e-16	3.21073	up	--	--	Molecular Function: protein binding (GO:0005515);; Cellular Component: cytosol (GO:0005829);; Biological Process: lignin biosynthetic process (GO:0009809);; Biological Process: positive regulation of flavonoid biosynthetic process (GO:0009963);; Biological Process: auxin homeostasis (GO:0010252);; Cellular Component: membrane (GO:0016020);; Biological Process: cellular component organization (GO:…	--	--	--	--	Transferase family	Hydroxycinnamoyltransferase 4 OS=Oryza sativa subsp. japonica OX=39947 GN=HCT4 PE=1 SV=1	S	Function unknown	PREDICTED: shikimate O-hydroxycinnamoyltransferase [Oryza sativa Japonica Group]
LOC_Os08g04310	7	86	0.182395	2.07176	1.15474e-08	3.21001	up	--	--	Molecular Function: binding (GO:0005488);; Molecular Function: copper ion binding (GO:0005507);; Cellular Component: plasma membrane (GO:0005886);; Molecular Function: electron carrier activity (GO:0009055);; Cellular Component: cytoplasmic vesicle (GO:0016023);; Cellular Component: anchored component of membrane (GO:0031225);; Cellular Component: intracellular membrane-bounded organelle (GO:0043…	--	--	--	--	Plastocyanin-like domain	Uclacyanin 1 OS=Arabidopsis thaliana OX=3702 GN=UCC1 PE=1 SV=1	S	Function unknown	PREDICTED: stellacyanin [Oryza sativa Japonica Group]
LOC_Os11g19340	7	86	0.102628	1.31537	1.15474e-08	3.21001	up	--	--	Molecular Function: triglyceride lipase activity (GO:0004806);; Cellular Component: lipid droplet (GO:0005811);; Molecular Function: phosphatidylcholine 1-acylhydrolase activity (GO:0008970);; Cellular Component: chloroplast stroma (GO:0009570);; Biological Process: response to wounding (GO:0009611);; Biological Process: jasmonic acid biosynthetic process (GO:0009695);; Biological Process: thylak…	--	--	[I]	Lipid transport and metabolism	Lipase (class 3)	Phospholipase A1 EG1, chloroplastic/mitochondrial OS=Oryza sativa subsp. japonica OX=39947 GN=EG1 PE=1 SV=1	S	Function unknown	PREDICTED: phospholipase A1 EG1, chloroplastic-like [Oryza sativa Japonica Group]
LOC_Os07g05830	60	571	2.13588	18.4501	0	3.20985	up	--	--	Cellular Component: plastid (GO:0009536);;	--	--	--	--	Divergent CCT motif;; tify domain	Protein TIFY 5 OS=Oryza sativa subsp. japonica OX=39947 GN=TIFY5 PE=2 SV=1	S	Function unknown	PREDICTED: protein TIFY 5 [Oryza sativa Japonica Group]
LOC_Os07g10230	9	104	0.283259	3.10606	1.1405e-09	3.2059	up	[G]	Carbohydrate transport and metabolism	Biological Process: transition metal ion transport (GO:0000041);; Cellular Component: mitochondrion (GO:0005739);; Cellular Component: cytosol (GO:0005829);; Biological Process: cellular amino acid metabolic process (GO:0006520);; Biological Process: xenobiotic metabolic process (GO:0006805);; Biological Process: anion transport (GO:0006820);; Biological Process: cell communication (GO:0007154);;…	--	--	[GC]	Carbohydrate transport and metabolism;; Energy production and conversion	UDP-glucoronosyl and UDP-glucosyl transferase	UDP-glycosyltransferase 91D1 OS=Stevia rebaudiana OX=55670 GN=UGT91D1 PE=2 SV=1	S	Function unknown	Os07g0201800 [Oryza sativa Japonica Group]
LOC_Os04g51830	3	49	0.03521	0.548205	8.06273e-06	3.19913	up	[P]	Inorganic ion transport and metabolism	Cellular Component: plasma membrane (GO:0005886);; Biological Process: potassium ion transport (GO:0006813);; Molecular Function: cation transmembrane transporter activity (GO:0008324);; Biological Process: response to salt stress (GO:0009651);; Molecular Function: sodium ion transmembrane transporter activity (GO:0015081);; Biological Process: monovalent inorganic cation transport (GO:0015672);;…	--	--	[P]	Inorganic ion transport and metabolism	Cation transport protein	Probable cation transporter HKT7 OS=Oryza sativa subsp. japonica OX=39947 GN=HKT7 PE=2 SV=2	P	Inorganic ion transport and metabolism	PREDICTED: probable cation transporter HKT7 isoform X1 [Oryza sativa Japonica Group]
LOC_Os01g64860	3	49	0.022168	0.480903	8.06273e-06	3.19913	up	[O]	Posttranslational modification, protein turnover, chaperones	Molecular Function: serine-type endopeptidase activity (GO:0004252);; Cellular Component: cell wall (GO:0005618);; Cellular Component: plasma membrane (GO:0005886);; Biological Process: proteolysis (GO:0006508);; Biological Process: cell communication (GO:0007154);; Cellular Component: plant-type cell wall (GO:0009505);; Biological Process: response to external stimulus (GO:0009605);; Biological …	--	--	--	--	Subtilase family;; Peptidase inhibitor I9	Subtilisin-like protease SBT1.9 OS=Arabidopsis thaliana OX=3702 GN=SBT1.9 PE=2 SV=1	O	Posttranslational modification, protein turnover, chaperones	putative subtilisin-like protease [Oryza sativa Japonica Group]
LOC_Os03g53220	3	49	0.008873	0.190234	8.06273e-06	3.19913	up	[L]	Replication, recombination and repair	Molecular Function: nucleic acid binding (GO:0003676);; Molecular Function: ATP binding (GO:0005524);; Cellular Component: nucleolus (GO:0005730);; Cellular Component: mitochondrion (GO:0005739);; Molecular Function: ATP-dependent helicase activity (GO:0008026);; Cellular Component: membrane (GO:0016020);; Cellular Component: intracellular ribonucleoprotein complex (GO:0030529);;	K12854|0|dosa:Os03t0743800-00|K12854 pre-mRNA-splicing helicase BRR2 [EC:3.6.4.13] | (RAP-DB) Os03g0743800; Similar to predicted protein.	Spliceosome (ko03040)	[A]	RNA processing and modification	Sec63 Brl domain;; DEAD/DEAH box helicase;; Type III restriction enzyme, res subunit;; Helicase conserved C-terminal domain;; AAA domain	DExH-box ATP-dependent RNA helicase DExH12 OS=Arabidopsis thaliana OX=3702 GN=BRR2A PE=1 SV=1	L	Replication, recombination and repair	putative Sec63 domain containing protein [Oryza sativa Japonica Group]
LOC_Os07g44460	6	76	0.164843	1.88077	5.76426e-08	3.19455	up	--	--	Molecular Function: peroxidase activity (GO:0004601);; Cellular Component: extracellular region (GO:0005576);; Biological Process: ion transport (GO:0006811);; Biological Process: defense response (GO:0006952);; Biological Process: response to oxidative stress (GO:0006979);; Biological Process: cell communication (GO:0007154);; Biological Process: response to desiccation (GO:0009269);; Biological…	K00430|0|osa:4344048|K00430 peroxidase [EC:1.11.1.7] | (RefSeq) OJ1340_C08.110; peroxidase 2	--	--	--	Peroxidase	Peroxidase 2 OS=Zea mays OX=4577 GN=PER2 PE=2 SV=1	S	Function unknown	PREDICTED: peroxidase 2 [Oryza sativa Japonica Group]
LOC_Os04g53120	44	418	0.193445	1.74371	1.11022e-16	3.18745	up	--	--	Molecular Function: DNA binding (GO:0003677);; Molecular Function: binding (GO:0005488);; Molecular Function: ATP binding (GO:0005524);; Biological Process: apoptotic process (GO:0006915);; Biological Process: defense response (GO:0006952);; Cellular Component: membrane (GO:0016020);; Molecular Function: ADP binding (GO:0043531);;	--	--	[T]	Signal transduction mechanisms	NB-ARC domain;; Leucine Rich repeats (2 copies);; BED zinc finger	Putative disease resistance protein RGA3 OS=Solanum bulbocastanum OX=147425 GN=RGA3 PE=2 SV=2	S	Function unknown	hypothetical protein OsJ_16209 [Oryza sativa Japonica Group]
LOC_Os03g08310	501	4521	13.5273	110.621	0	3.18279	up	--	--	Molecular Function: catalytic activity (GO:0003824);; Biological Process: cellular process (GO:0009987);; Cellular Component: cell part (GO:0044464);;	K13464|7.73826e-76|dosa:Os03t0180800-01|K13464 jasmonate ZIM domain-containing protein | (RAP-DB) Os03g0180800; Similar to ZIM motif family protein.	Plant hormone signal transduction (ko04075)	--	--	tify domain;; Divergent CCT motif	Protein TIFY 11a OS=Oryza sativa subsp. japonica OX=39947 GN=TIFY11A PE=1 SV=1	S	Function unknown	Os03g0180800, partial [Oryza sativa Japonica Group]
LOC_Os03g53360	91	838	1.45361	12.1868	0	3.18149	up	--	--	Molecular Function: binding (GO:0005488);; Biological Process: cellular aromatic compound metabolic process (GO:0006725);; Biological Process: nitrogen compound metabolic process (GO:0006807);; Molecular Function: transferase activity, transferring acyl groups other than amino-acyl groups (GO:0016747);; Cellular Component: nuclear lumen (GO:0031981);; Biological Process: primary metabolic process…	--	--	--	--	Transferase family	Protein ECERIFERUM 26-like OS=Arabidopsis thaliana OX=3702 GN=CER26L PE=2 SV=1	S	Function unknown	unknown protein [Oryza sativa Japonica Group]
LOC_Os11g44250	13	138	0.196396	1.89416	4.31043e-11	3.18044	up	[T]	Signal transduction mechanisms	Molecular Function: protein serine/threonine kinase activity (GO:0004674);; Molecular Function: binding (GO:0005488);; Molecular Function: ATP binding (GO:0005524);; Biological Process: protein phosphorylation (GO:0006468);; Biological Process: response to endogenous stimulus (GO:0009719);; Biological Process: response to salicylic acid (GO:0009751);; Biological Process: programmed cell death (GO…	--	--	[T]	Signal transduction mechanisms	Protein kinase domain;; Protein tyrosine kinase	Putative serine/threonine-protein kinase-like protein CCR3 OS=Arabidopsis thaliana OX=3702 GN=CCR3 PE=2 SV=1	T	Signal transduction mechanisms	PREDICTED: putative serine/threonine-protein kinase-like protein CCR3 [Oryza sativa Japonica Group]
LOC_Os07g36750	7	84	0.063728	0.794919	1.98059e-08	3.1771	up	[N]	Cell motility	Cellular Component: Golgi membrane (GO:0000139);; Cellular Component: endosome (GO:0005768);; Cellular Component: endoplasmic reticulum (GO:0005783);; Cellular Component: trans-Golgi network (GO:0005802);; Cellular Component: plasma membrane (GO:0005886);; Biological Process: response to cold (GO:0009409);; Biological Process: response to water deprivation (GO:0009414);; Cellular Component: plast…	K20923|0|osa:4343555|K20923 mixed-linked glucan synthase [EC:2.4.1.-] | (RefSeq) CSLF3, OsCslF3, OsJ_023724; probable mixed-linked glucan synthase 3	--	--	--	Cellulose synthase	Probable mixed-linked glucan synthase 3 OS=Oryza sativa subsp. japonica OX=39947 GN=CSLF3 PE=3 SV=1	M	Cell wall/membrane/envelope biogenesis	PREDICTED: probable mixed-linked glucan synthase 3 [Oryza sativa Japonica Group]
LOC_Os08g07660	97	888	3.14928	26.1277	0	3.17529	up	--	--	Cellular Component: plastid (GO:0009536);;	--	--	--	--	--	--	--	--	PREDICTED: non-canonical poly(A) RNA polymerase PAPD7 [Oryza sativa Japonica Group]
LOC_Os10g38860	29	280	0.407562	3.65712	1.16573e-14	3.17299	up	[I]	Lipid transport and metabolism	Molecular Function: protein kinase activity (GO:0004672);; Molecular Function: binding (GO:0005488);; Biological Process: protein phosphorylation (GO:0006468);; Biological Process: anatomical structure morphogenesis (GO:0009653);; Cellular Component: membrane (GO:0016020);; Biological Process: cellular component organization (GO:0016043);; Molecular Function: hydrolase activity (GO:0016787);; Cel…	--	--	[R]	General function prediction only	alpha/beta hydrolase fold;; Alpha/beta hydrolase family;; Serine aminopeptidase, S33;; Serine hydrolase	Probable lysophospholipase BODYGUARD 1 OS=Arabidopsis thaliana OX=3702 GN=BDG1 PE=2 SV=1	S	Function unknown	PREDICTED: uncharacterized protein LOC4349215 [Oryza sativa Japonica Group]
LOC_Os02g38170	3	48	0.117575	2.31101	1.16118e-05	3.17092	up	--	--	Molecular Function: binding (GO:0005488);; Cellular Component: plant-type cell wall (GO:0009505);;	--	--	--	--	--	--	S	Function unknown	hypothetical protein [Oryza sativa Japonica Group]
LOC_Os10g30340	11	119	0.371744	3.92737	3.04595e-10	3.16784	up	--	--	Cellular Component: extracellular region (GO:0005576);; Cellular Component: cell wall (GO:0005618);; Biological Process: plant-type cell wall organization (GO:0009664);; Biological Process: unidimensional cell growth (GO:0009826);; Biological Process: plant-type cell wall loosening (GO:0009828);; Biological Process: plant-type cell wall modification involved in multidimensional cell growth (GO:00…	--	--	--	--	Pollen allergen;; Lytic transglycolase	Expansin-A28 OS=Oryza sativa subsp. japonica OX=39947 GN=EXPA28 PE=2 SV=2	G	Carbohydrate transport and metabolism	PREDICTED: expansin-A28 [Oryza sativa Japonica Group]
LOC_Os10g26010	31	296	0.504233	4.99179	7.43849e-15	3.16412	up	[E]	Amino acid transport and metabolism	Molecular Function: cystathionine gamma-synthase activity (GO:0003962);; Cellular Component: mitochondrion (GO:0005739);; Biological Process: protein complex assembly (GO:0006461);; Biological Process: RNA splicing (GO:0008380);; Biological Process: methionine biosynthetic process (GO:0009086);; Cellular Component: chloroplast (GO:0009507);; Molecular Function: lyase activity (GO:0016829);; Molec…	K01739|0|osa:4348561|K01739 cystathionine gamma-synthase [EC:2.5.1.48] | (RefSeq) probable cystathionine gamma-synthase 2	Cysteine and methionine metabolism (ko00270);; Selenocompound metabolism (ko00450);; Sulfur metabolism (ko00920);; Biosynthesis of amino acids (ko01230)	[E]	Amino acid transport and metabolism	Cys/Met metabolism PLP-dependent enzyme	Cystathionine gamma-synthase 1, chloroplastic OS=Arabidopsis thaliana OX=3702 GN=CGS1 PE=1 SV=3	E	Amino acid transport and metabolism	PREDICTED: probable cystathionine gamma-synthase 2 [Oryza sativa Japonica Group]
LOC_Os12g16080	20	198	0.161781	1.49254	6.89448e-13	3.16069	up	--	--	Cellular Component: membrane (GO:0016020);; Cellular Component: cytoplasmic vesicle (GO:0016023);; Cellular Component: nuclear part (GO:0044428);;	--	--	--	--	--	--	--	--	PREDICTED: uncharacterized protein LOC4351919 [Oryza sativa Japonica Group]
LOC_Os04g47140	20	198	0.585633	5.77415	6.89448e-13	3.16069	up	--	--	--	--	--	--	--	--	--	S	Function unknown	PREDICTED: uncharacterized protein LOC4336640 [Oryza sativa Japonica Group]
LOC_Os01g67680	7	83	0.207891	2.58417	2.5989e-08	3.16035	up	--	--	Cellular Component: membrane (GO:0016020);;	--	--	--	--	--	--	--	--	hypothetical protein OsJ_04451 [Oryza sativa Japonica Group]
LOC_Os01g66270	37	348	1.60234	13.7587	1.55431e-15	3.15922	up	--	--	Biological Process: defense response to insect (GO:0002213);; Biological Process: respiratory burst involved in defense response (GO:0002679);; Molecular Function: DNA binding (GO:0003677);; Molecular Function: transcription factor activity, sequence-specific DNA binding (GO:0003700);; Cellular Component: nucleus (GO:0005634);; Biological Process: regulation of transcription, DNA-templated (GO:00…	--	--	--	--	AP2 domain	Ethylene-responsive transcription factor ERF020 OS=Arabidopsis thaliana OX=3702 GN=ERF020 PE=2 SV=1	K	Transcription	hypothetical protein OsI_04704 [Oryza sativa Indica Group]
LOC_Os11g15310	6	74	0.158656	1.58737	1.02842e-07	3.15739	up	--	--	Biological Process: defense response (GO:0006952);; Molecular Function: methyltransferase activity (GO:0008168);; Molecular Function: S-adenosylmethionine-dependent methyltransferase activity (GO:0008757);; Cellular Component: plastid (GO:0009536);; Biological Process: response to wounding (GO:0009611);; Biological Process: methylation (GO:0032259);; Biological Process: response to other organism…	--	--	--	--	SAM dependent carboxyl methyltransferase	Anthranilate O-methyltransferase 1 OS=Zea mays OX=4577 GN=AAMT1 PE=1 SV=1	--	--	SAM dependent carboxyl methyltransferase [Oryza sativa Japonica Group]
LOC_Os04g52630	41	382	0.402112	3.4276	6.66134e-16	3.15419	up	[K]	Transcription	Molecular Function: protein serine/threonine kinase activity (GO:0004674);; Molecular Function: calmodulin binding (GO:0005516);; Molecular Function: ATP binding (GO:0005524);; Cellular Component: mitochondrion (GO:0005739);; Cellular Component: plasma membrane (GO:0005886);; Biological Process: protein phosphorylation (GO:0006468);; Biological Process: response to salicylic acid (GO:0009751);; B…	--	--	--	--	Di-glucose binding within endoplasmic reticulum;; Protein kinase domain;; Protein tyrosine kinase;; Leucine rich repeat;; Leucine Rich repeats (2 copies)	Probable LRR receptor-like serine/threonine-protein kinase At1g56130 OS=Arabidopsis thaliana OX=3702 GN=At1g56130 PE=2 SV=2	S	Function unknown	OSJNBa0093O08.4 [Oryza sativa Japonica Group]
LOC_Os01g32670	470	4149	21.0727	168.448	0	3.15063	up	--	--	--	--	--	--	--	--	--	S	Function unknown	PREDICTED: uncharacterized protein LOC4324024 [Oryza sativa Japonica Group]
LOC_Os10g40710	322	2844	7.1788	57.4683	0	3.14804	up	--	--	Cellular Component: extracellular region (GO:0005576);; Cellular Component: cell wall (GO:0005618);; Cellular Component: membrane (GO:0016020);; Cellular Component: cytoplasmic vesicle (GO:0016023);; Biological Process: sexual reproduction (GO:0019953);;	--	--	--	--	Pollen allergen;; Lytic transglycolase	Expansin-B2 OS=Oryza sativa subsp. japonica OX=39947 GN=EXPB2 PE=2 SV=2	G	Carbohydrate transport and metabolism	PREDICTED: expansin-B2 [Oryza sativa Japonica Group]
LOC_Os10g07616	3	47	0.047703	0.994683	1.6762e-05	3.14216	up	[Q]	Secondary metabolites biosynthesis, transport and catabolism	Cellular Component: cytoplasm (GO:0005737);; Biological Process: response to stress (GO:0006950);; Biological Process: biosynthetic process (GO:0009058);; Biological Process: flavonoid biosynthetic process (GO:0009813);; Molecular Function: transferase activity, transferring acyl groups other than amino-acyl groups (GO:0016747);; Molecular Function: identical protein binding (GO:0042802);; Cellul…	--	--	--	--	Chalcone and stilbene synthases, N-terminal domain;; Chalcone and stilbene synthases, C-terminal domain;; 3-Oxoacyl-[acyl-carrier-protein (ACP)] synthase III;; 3-Oxoacyl-[acyl-carrier-protein (ACP)] synthase III C terminal;; FAE1/Type III polyketide synthase-like protein	Chalcone synthase 8 OS=Bromheadia finlaysoniana OX=41205 GN=CHS8 PE=2 SV=1	Q	Secondary metabolites biosynthesis, transport and catabolism	PREDICTED: bisdemethoxycurcumin synthase-like [Oryza sativa Japonica Group]
LOC_Os01g02110	3	47	0.038712	0.799559	1.6762e-05	3.14216	up	--	--	Biological Process: telomere maintenance (GO:0000723);; Molecular Function: DNA binding (GO:0003677);; Molecular Function: transcription factor activity, sequence-specific DNA binding (GO:0003700);; Cellular Component: nucleus (GO:0005634);; Biological Process: DNA recombination (GO:0006310);; Biological Process: sulfur compound metabolic process (GO:0006790);; Biological Process: response to str…	--	--	--	--	Helix-loop-helix DNA-binding domain	Transcription factor bHLH83 OS=Arabidopsis thaliana OX=3702 GN=BHLH83 PE=1 SV=1	K	Transcription	PREDICTED: transcription factor bHLH83 [Oryza sativa Japonica Group]
LOC_Os10g25230	1148	10037	31.6707	250.691	0	3.14104	up	--	--	Molecular Function: catalytic activity (GO:0003824);; Molecular Function: binding (GO:0005488);; Cellular Component: cell wall (GO:0005618);; Biological Process: actin filament organization (GO:0007015);; Biological Process: developmental process (GO:0032502);; Biological Process: macromolecule metabolic process (GO:0043170);; Biological Process: primary metabolic process (GO:0044238);; Biologica…	K13464|1.62754e-29|osa:4348531|K13464 jasmonate ZIM domain-containing protein | (RefSeq) JAZ13, OsJAZ13, OsTIFY11e, TIFY11E; protein TIFY 11e	Plant hormone signal transduction (ko04075)	--	--	tify domain;; Divergent CCT motif	Protein TIFY 11e OS=Oryza sativa subsp. japonica OX=39947 GN=TIFY11E PE=2 SV=1	S	Function unknown	PREDICTED: protein TIFY 11e [Oryza sativa Japonica Group]
LOC_Os05g06920	74	666	0.980925	8.02805	0	3.14011	up	[TK]	Signal transduction mechanisms;; Transcription	Molecular Function: calcium ion binding (GO:0005509);; Biological Process: response to stress (GO:0006950);; Biological Process: signal transduction (GO:0007165);; Molecular Function: GTP diphosphokinase activity (GO:0008728);; Cellular Component: chloroplast (GO:0009507);; Biological Process: double fertilization forming a zygote and endosperm (GO:0009567);; Biological Process: anatomical struct…	--	--	[T]	Signal transduction mechanisms	Region found in RelA / SpoT proteins;; HD domain;; EF hand;; EF hand;; EF-hand domain pair;; EF-hand domain;; EF-hand domain pair	Probable GTP diphosphokinase CRSH2, chloroplastic OS=Oryza sativa subsp. japonica OX=39947 GN=CRSH2 PE=2 SV=1	KT	Transcription;; Signal transduction mechanisms	PREDICTED: probable GTP diphosphokinase CRSH2, chloroplastic [Oryza sativa Japonica Group]
LOC_Os10g29650	22	212	0.183687	1.60688	4.31322e-13	3.13611	up	[J]	Translation, ribosomal structure and biogenesis	Molecular Function: nucleic acid binding (GO:0003676);; Molecular Function: transporter activity (GO:0005215);; Molecular Function: binding (GO:0005488);; Molecular Function: ATP binding (GO:0005524);; Cellular Component: cell wall (GO:0005618);; Cellular Component: mitochondrion (GO:0005739);; Cellular Component: plasma membrane (GO:0005886);; Biological Process: obsolete ATP catabolic process (…	--	--	[A]	RNA processing and modification	Reverse transcriptase (RNA-dependent DNA polymerase);; ABC transporter;; Integrase core domain;; GAG-pre-integrase domain;; Possible Fer4-like domain in RNase L inhibitor, RLI;; 4Fe-4S binding domain;; AAA domain, putative AbiEii toxin, Type IV TA system;; 4Fe-4S binding domain	ABC transporter E family member 2 OS=Arabidopsis thaliana OX=3702 GN=ABCE2 PE=2 SV=1	L	Replication, recombination and repair	retrotransposon protein, putative, unclassified, expressed [Oryza sativa Japonica Group]
LOC_Os07g37510	22	212	0.379368	3.33942	4.31322e-13	3.13611	up	[G]	Carbohydrate transport and metabolism	Biological Process: anion transport (GO:0006820);; Cellular Component: plant-type vacuole membrane (GO:0009705);; Cellular Component: integral component of membrane (GO:0016021);; Molecular Function: transmembrane transporter activity (GO:0022857);; Molecular Function: substrate-specific transmembrane transporter activity (GO:0022891);; Biological Process: cellular response to water deprivation (…	--	--	[R]	General function prediction only	Sugar (and other) transporter;; Major Facilitator Superfamily	Organic cation/carnitine transporter 2 OS=Arabidopsis thaliana OX=3702 GN=OCT2 PE=2 SV=1	G	Carbohydrate transport and metabolism	PREDICTED: organic cation/carnitine transporter 2 [Oryza sativa Japonica Group]
LOC_Os01g64840	39	359	0.565315	4.78323	1.66533e-15	3.13285	up	--	--	Molecular Function: aspartic-type endopeptidase activity (GO:0004190);; Molecular Function: binding (GO:0005488);; Biological Process: proteolysis (GO:0006508);; Biological Process: cellular aromatic compound metabolic process (GO:0006725);; Biological Process: defense response (GO:0006952);; Molecular Function: peptidase activity (GO:0008233);; Biological Process: response to endogenous stimulus…	--	--	[O]	Posttranslational modification, protein turnover, chaperones	Xylanase inhibitor N-terminal;; Xylanase inhibitor C-terminal;; Eukaryotic aspartyl protease	Aspartic proteinase nepenthesin-1 OS=Nepenthes gracilis OX=150966 GN=nep1 PE=1 SV=1	O	Posttranslational modification, protein turnover, chaperones	PREDICTED: aspartic proteinase nepenthesin-1-like [Oryza sativa Japonica Group]
LOC_Os02g15290	11	116	0.362309	3.74372	5.87157e-10	3.13182	up	--	--	--	--	--	--	--	VQ motif	--	--	--	PREDICTED: uncharacterized protein LOC4328899 [Oryza sativa Japonica Group]
LOC_Os03g29480	16	159	0.279809	2.57297	1.35998e-11	3.12873	up	--	--	Molecular Function: transcription factor activity, sequence-specific DNA binding (GO:0003700);; Biological Process: transcription, DNA-templated (GO:0006351);; Biological Process: regulation of transcription, DNA-templated (GO:0006355);; Biological Process: response to hormone (GO:0009725);; Biological Process: regulation of metabolic process (GO:0019222);; Biological Process: single-organism cel…	--	--	--	--	GRAS domain family	Nodulation-signaling pathway 1 protein OS=Medicago truncatula OX=3880 GN=NSP1 PE=1 SV=1	S	Function unknown	putative transcription factor [Oryza sativa Japonica Group]
LOC_Os07g45260	53	478	0.770654	6.34534	1.11022e-16	3.12549	up	--	--	Cellular Component: endoplasmic reticulum (GO:0005783);; Cellular Component: Golgi apparatus (GO:0005794);; Biological Process: tryptophan catabolic process (GO:0006569);; Biological Process: protein targeting to membrane (GO:0006612);; Biological Process: response to oxidative stress (GO:0006979);; Cellular Component: plastid (GO:0009536);; Biological Process: response to wounding (GO:0009611);;…	--	--	--	--	Glycosyl transferase family 8	Probable galacturonosyltransferase-like 4 OS=Arabidopsis thaliana OX=3702 GN=GATL4 PE=2 SV=1	M	Cell wall/membrane/envelope biogenesis	PREDICTED: probable galacturonosyltransferase-like 4 [Oryza sativa Japonica Group]
LOC_Os02g28220	4	55	0.047086	0.76529	3.55088e-06	3.12397	up	--	--	Cellular Component: mitochondrion (GO:0005739);; Molecular Function: O-acyltransferase activity (GO:0008374);; Cellular Component: plastid (GO:0009536);; Biological Process: phenylpropanoid metabolic process (GO:0009698);; Molecular Function: transferase activity, transferring acyl groups other than amino-acyl groups (GO:0016747);; Biological Process: primary metabolic process (GO:0044238);; Biol…	--	--	--	--	Transferase family	Phenolic glucoside malonyltransferase 2 OS=Arabidopsis thaliana OX=3702 GN=PMAT2 PE=1 SV=1	--	--	putative quercetin 3-O-glucoside-6&apos;&apos;-O-malonyltransferase [Oryza sativa Japonica Group]
LOC_Os02g18954	8	89	0.143159	1.60803	1.60598e-08	3.11629	up	--	--	Cellular Component: extracellular region (GO:0005576);; Cellular Component: mitochondrion (GO:0005739);; Biological Process: lipid metabolic process (GO:0006629);; Biological Process: response to stress (GO:0006950);; Biological Process: response to abiotic stimulus (GO:0009628);; Cellular Component: cytoplasmic vesicle (GO:0016023);; Molecular Function: hydrolase activity, acting on ester bonds …	--	--	--	--	GDSL-like Lipase/Acylhydrolase	GDSL esterase/lipase At1g71691 OS=Arabidopsis thaliana OX=3702 GN=At1g71691 PE=2 SV=1	--	--	PREDICTED: GDSL esterase/lipase At1g71691 [Oryza sativa Japonica Group]
LOC_Os01g56240	223	1931	13.1903	103.632	0	3.11483	up	--	--	Molecular Function: calmodulin binding (GO:0005516);; Cellular Component: mitochondrion (GO:0005739);; Cellular Component: plastid (GO:0009536);; Biological Process: auxin-activated signaling pathway (GO:0009734);; Cellular Component: integral component of membrane (GO:0016021);;	--	--	--	--	Auxin responsive protein	Auxin-responsive protein SAUR40 OS=Arabidopsis thaliana OX=3702 GN=SAUR40 PE=2 SV=1	--	--	PREDICTED: auxin-responsive protein SAUR71 [Oryza sativa Japonica Group]
LOC_Os03g19275	3	46	0.053018	1.07607	2.42531e-05	3.11281	up	--	--	Cellular Component: plastid (GO:0009536);;	--	--	--	--	--	--	S	Function unknown	hypothetical protein OsI_11227 [Oryza sativa Indica Group]
LOC_Os01g18150	3	46	0.060169	1.04851	2.42531e-05	3.11281	up	[T]	Signal transduction mechanisms	Molecular Function: protein kinase activity (GO:0004672);; Molecular Function: protein serine/threonine kinase activity (GO:0004674);; Molecular Function: protein tyrosine kinase activity (GO:0004713);; Molecular Function: binding (GO:0005488);; Molecular Function: ATP binding (GO:0005524);; Cellular Component: cytoplasm (GO:0005737);; Biological Process: DNA metabolic process (GO:0006259);; Biol…	--	--	[T]	Signal transduction mechanisms	Protein kinase domain;; Protein tyrosine kinase	Mitogen-activated protein kinase kinase 4 OS=Arabidopsis thaliana OX=3702 GN=MKK4 PE=1 SV=1	T	Signal transduction mechanisms	PREDICTED: mitogen-activated protein kinase kinase 9-like [Oryza sativa Japonica Group]
LOC_Os09g18450	52	465	1.35261	11.0498	3.33067e-16	3.11208	up	[Q]	Secondary metabolites biosynthesis, transport and catabolism	Biological Process: response to abiotic stimulus (GO:0009628);; Biological Process: response to hormone (GO:0009725);; Biological Process: flavonoid biosynthetic process (GO:0009813);; Biological Process: cellular process (GO:0009987);; Biological Process: animal organ senescence (GO:0010260);; Molecular Function: oxidoreductase activity, acting on single donors with incorporation of molecular ox…	--	--	[QR]	Secondary metabolites biosynthesis, transport and catabolism;; General function prediction only	non-haem dioxygenase in morphine synthesis N-terminal;; 2OG-Fe(II) oxygenase superfamily	S-norcoclaurine synthase 1 OS=Coptis japonica OX=3442 GN=NCS1 PE=1 SV=1	S	Function unknown	PREDICTED: S-norcoclaurine synthase 1 [Oryza sativa Japonica Group]
LOC_Os09g32000	5	63	0.119331	1.67013	8.789e-07	3.11036	up	--	--	Cellular Component: plastid (GO:0009536);; Cellular Component: cell part (GO:0044464);;	--	--	--	--	Domain of unknown function (DUF4228)	--	S	Function unknown	hypothetical protein OsI_31877 [Oryza sativa Indica Group]
LOC_Os02g18430	7	80	0.113894	1.36173	5.91799e-08	3.10892	up	[R]	General function prediction only	Biological Process: microtubule cytoskeleton organization (GO:0000226);; Biological Process: mitotic cell cycle (GO:0000278);; Biological Process: cytokinesis by cell plate formation (GO:0000911);; Molecular Function: protein serine/threonine kinase activity (GO:0004674);; Molecular Function: ATP binding (GO:0005524);; Cellular Component: nucleolus (GO:0005730);; Cellular Component: vacuole (GO:0…	--	--	[R]	General function prediction only	Protein kinase domain;; Protein tyrosine kinase	Serine/threonine-protein kinase AGC1-5 OS=Arabidopsis thaliana OX=3702 GN=AGC1-5 PE=1 SV=1	T	Signal transduction mechanisms	putative viroid symptom modulation protein [Oryza sativa Japonica Group]
LOC_Os01g50870	126	1095	11.3516	89.4761	0	3.10839	up	--	--	--	--	--	--	--	Domain of unknown function (DUF4666)	MAPK kinase substrate protein At1g80180 OS=Arabidopsis thaliana OX=3702 GN=At1g80180 PE=1 SV=1	S	Function unknown	hypothetical protein OsI_03433 [Oryza sativa Indica Group]
LOC_Os04g37430	5090	43333	44.0477	343.143	0	3.10495	up	--	--	Biological Process: maltose metabolic process (GO:0000023);; Biological Process: sulfur amino acid metabolic process (GO:0000096);; Molecular Function: iron ion binding (GO:0005506);; Molecular Function: protein binding (GO:0005515);; Cellular Component: plasma membrane (GO:0005886);; Biological Process: glycine catabolic process (GO:0006546);; Biological Process: unsaturated fatty acid biosynthe…	K00454|0|osa:9267158|K00454 lipoxygenase [EC:1.13.11.12] | (RefSeq) LOX6; putative lipoxygenase 5	--	--	--	Lipoxygenase	Putative lipoxygenase 5 OS=Oryza sativa subsp. japonica OX=39947 GN=Os04g0447100 PE=3 SV=2	--	--	hypothetical protein OsI_16069 [Oryza sativa Indica Group]
LOC_Os01g41420	471	4027	6.98881	54.1569	0	3.10455	up	--	--	Molecular Function: amine transmembrane transporter activity (GO:0005275);; Biological Process: cellular protein modification process (GO:0006464);; Biological Process: cation transport (GO:0006812);; Biological Process: amino acid transport (GO:0006865);; Biological Process: alkaloid biosynthetic process (GO:0009821);; Molecular Function: amino acid transmembrane transporter activity (GO:0015171…	K15015|0|osa:4325959|K15015 solute carrier family 32 (vesicular inhibitory amino acid transporter) | (RefSeq) P0025A05.3; vacuolar amino acid transporter 1	--	[E]	Amino acid transport and metabolism	Transmembrane amino acid transporter protein;; Tryptophan/tyrosine permease family	Amino acid transporter AVT1J OS=Arabidopsis thaliana OX=3702 GN=AVT1J PE=2 SV=1	E	Amino acid transport and metabolism	amino acid transporter-like [Oryza sativa Japonica Group]
LOC_Os07g43970	67	590	0.850351	6.95558	0	3.10413	up	[S]	Function unknown	--	--	--	--	--	--	IQ domain-containing protein IQM2 OS=Arabidopsis thaliana OX=3702 GN=IQM2 PE=2 SV=1	S	Function unknown	PREDICTED: IQ domain-containing protein IQM2 [Oryza sativa Japonica Group]
LOC_Os01g73770	171	1473	5.11301	40.0417	0	3.10269	up	--	--	Molecular Function: DNA binding (GO:0003677);; Molecular Function: transcription factor activity, sequence-specific DNA binding (GO:0003700);; Cellular Component: nucleus (GO:0005634);; Biological Process: regulation of transcription, DNA-templated (GO:0006355);; Biological Process: response to stress (GO:0006950);; Biological Process: response to heat (GO:0009408);; Biological Process: response …	--	--	--	--	AP2 domain	Dehydration-responsive element-binding protein 1F OS=Oryza sativa subsp. japonica OX=39947 GN=DREB1F PE=3 SV=1	K	Transcription	PREDICTED: dehydration-responsive element-binding protein 1F [Oryza sativa Japonica Group]
LOC_Os04g32010	40	358	0.508498	4.17139	3.55271e-15	3.09466	up	[EH]	Amino acid transport and metabolism;; Coenzyme transport and metabolism	Molecular Function: magnesium ion binding (GO:0000287);; Molecular Function: acetolactate synthase activity (GO:0003984);; Molecular Function: pyruvate decarboxylase activity (GO:0004737);; Biological Process: isoleucine biosynthetic process (GO:0009097);; Biological Process: valine biosynthetic process (GO:0009099);; Cellular Component: chloroplast (GO:0009507);; Cellular Component: chloroplast …	K01652|0|osa:4335672|K01652 acetolactate synthase I/II/III large subunit [EC:2.2.1.6] | (RefSeq) ALS2; probable acetolactate synthase 2, chloroplastic	--	[EH]	Amino acid transport and metabolism;; Coenzyme transport and metabolism	Thiamine pyrophosphate enzyme, N-terminal TPP binding domain;; Thiamine pyrophosphate enzyme, C-terminal TPP binding domain;; Thiamine pyrophosphate enzyme, central domain	Probable acetolactate synthase 2, chloroplastic OS=Oryza sativa subsp. japonica OX=39947 GN=ALS2 PE=2 SV=2	E	Amino acid transport and metabolism	PREDICTED: probable acetolactate synthase 2, chloroplastic [Oryza sativa Japonica Group]
LOC_Os02g35300	14	138	0.11426	1.56039	1.10395e-10	3.09128	up	[T]	Signal transduction mechanisms	Biological Process: regulation of cyclin-dependent protein serine/threonine kinase activity (GO:0000079);; Biological Process: mitotic cell cycle (GO:0000278);; Biological Process: mRNA splicing, via spliceosome (GO:0000398);; Biological Process: cytokinesis (GO:0000910);; Molecular Function: protein serine/threonine kinase activity (GO:0004674);; Molecular Function: protein binding (GO:0005515);…	--	--	[D]	Cell cycle control, cell division, chromosome partitioning	Protein kinase domain;; Protein tyrosine kinase	Probable serine/threonine-protein kinase At1g09600 OS=Arabidopsis thaliana OX=3702 GN=At1g09600 PE=3 SV=1	T	Signal transduction mechanisms	PREDICTED: probable serine/threonine-protein kinase At1g54610 isoform X2 [Oryza sativa Japonica Group]
LOC_Os01g56940	3	45	0.018107	0.356227	3.51745e-05	3.08285	up	[L]	Replication, recombination and repair	Molecular Function: DNA binding (GO:0003677);; Molecular Function: endonuclease activity (GO:0004519);; Molecular Function: exonuclease activity (GO:0004527);; Cellular Component: nucleus (GO:0005634);; Biological Process: DNA repair (GO:0006281);; Biological Process: sister chromatid cohesion (GO:0007062);; Biological Process: chromatin silencing by small RNA (GO:0031048);; Biological Process: m…	K10746|0|osa:4327899|K10746 exonuclease 1 [EC:3.1.-.-] | (RefSeq) EXO-1, EXO1, OsEXO-1; exonuclease 1	Mismatch repair (ko03430)	[L]	Replication, recombination and repair	XPG I-region;; XPG N-terminal domain	Exonuclease 1 OS=Oryza sativa subsp. japonica OX=39947 GN=EXO1 PE=2 SV=1	L	Replication, recombination and repair	PREDICTED: exonuclease 1 isoform X1 [Oryza sativa Japonica Group]
Oryza_sativa_newGene_1888	3	45	0.026155	0.500893	3.51745e-05	3.08285	up	--	--	--	--	--	--	--	--	--	--	--	unknown protein [Oryza sativa Japonica Group]
LOC_Os01g29330	490	4123	13.9318	106.194	0	3.08178	up	--	--	Cellular Component: plastid (GO:0009536);; Cellular Component: membrane (GO:0016020);;	--	--	--	--	Protein of unknown function (DUF679)	Protein DMP10 OS=Arabidopsis thaliana OX=3702 GN=DMP10 PE=2 SV=1	S	Function unknown	PREDICTED: uncharacterized protein LOC4325228 [Oryza sativa Japonica Group]
LOC_Os04g51820	4	53	0.044103	0.559745	7.03382e-06	3.07304	up	[P]	Inorganic ion transport and metabolism	Cellular Component: plasma membrane (GO:0005886);; Biological Process: potassium ion transport (GO:0006813);; Biological Process: sodium ion transport (GO:0006814);; Molecular Function: cation transmembrane transporter activity (GO:0008324);; Biological Process: response to salt stress (GO:0009651);; Molecular Function: sodium ion transmembrane transporter activity (GO:0015081);; Cellular Compone…	--	--	[P]	Inorganic ion transport and metabolism	Cation transport protein	Cation transporter HKT4 OS=Oryza sativa subsp. japonica OX=39947 GN=HKT4 PE=1 SV=2	P	Inorganic ion transport and metabolism	PREDICTED: cation transporter HKT4 isoform X1 [Oryza sativa Japonica Group]
LOC_Os03g61470	30	269	1.85207	15.0886	8.20455e-14	3.0709	up	--	--	Cellular Component: vacuole (GO:0005773);; Cellular Component: plasma membrane (GO:0005886);; Biological Process: response to oxidative stress (GO:0006979);; Biological Process: negative regulation of cell proliferation (GO:0008285);; Biological Process: pollen sperm cell differentiation (GO:0048235);;	--	--	--	--	PLAC8 family	Cell number regulator 10 OS=Zea mays OX=4577 GN=CNR10 PE=2 SV=1	S	Function unknown	PREDICTED: cell number regulator 10 [Oryza sativa Japonica Group]
LOC_Os07g44550	119	1008	2.69777	20.7927	0	3.06994	up	--	--	Biological Process: transition metal ion transport (GO:0000041);; Molecular Function: peroxidase activity (GO:0004601);; Molecular Function: binding (GO:0005488);; Biological Process: anion transport (GO:0006820);; Biological Process: response to oxidative stress (GO:0006979);; Biological Process: response to desiccation (GO:0009269);; Biological Process: response to cold (GO:0009409);; Cellular …	K00430|0|dosa:Os07t0639000-01|K00430 peroxidase [EC:1.11.1.7] | (RAP-DB) Os07g0639000; Similar to Class III peroxidase 46.	Phenylpropanoid biosynthesis (ko00940)	--	--	Peroxidase	Peroxidase 2 OS=Zea mays OX=4577 GN=PER2 PE=2 SV=1	S	Function unknown	Os07g0639000, partial [Oryza sativa Japonica Group]
LOC_Os02g42640	55	475	1.13493	8.99128	4.44089e-16	3.06556	up	--	--	Biological Process: signal transduction (GO:0007165);; Cellular Component: plastid (GO:0009536);; Biological Process: cellular component organization (GO:0016043);; Molecular Function: kinase activity (GO:0016301);; Molecular Function: adenyl nucleotide binding (GO:0030554);; Biological Process: developmental process (GO:0032502);; Cellular Component: intracellular membrane-bounded organelle (GO:…	--	--	--	--	CBS domain	CBS domain-containing protein CBSX5 OS=Arabidopsis thaliana OX=3702 GN=CBSX5 PE=2 SV=2	S	Function unknown	PREDICTED: CBS domain-containing protein CBSX5 [Oryza sativa Japonica Group]
LOC_Os06g11650	7	77	0.130663	1.49069	1.36371e-07	3.05558	up	--	--	Biological Process: response to hypoxia (GO:0001666);; Cellular Component: extracellular region (GO:0005576);; Cellular Component: Golgi apparatus (GO:0005794);; Cellular Component: cytosol (GO:0005829);; Cellular Component: plant-type cell wall (GO:0009505);; Cellular Component: plasmodesma (GO:0009506);; Cellular Component: chloroplast (GO:0009507);; Biological Process: response to mechanical s…	--	--	--	--	Phosphate-induced protein 1 conserved region	Protein EXORDIUM-like 2 OS=Arabidopsis thaliana OX=3702 GN=EXL2 PE=2 SV=1	S	Function unknown	PREDICTED: protein EXORDIUM-like 2 [Oryza sativa Japonica Group]
LOC_Os03g09020	7	77	0.114575	1.26474	1.36371e-07	3.05558	up	[R]	General function prediction only	Cellular Component: cytosol (GO:0005829);; Biological Process: iron ion transport (GO:0006826);; Molecular Function: zinc ion binding (GO:0008270);; Biological Process: cellular response to iron ion starvation (GO:0010106);; Biological Process: response to nitrate (GO:0010167);; Biological Process: regulation of anion channel activity (GO:0010359);; Biological Process: nitrate transport (GO:00157…	K00121|0|osa:4331894|K00121 S-(hydroxymethyl)glutathione dehydrogenase / alcohol dehydrogenase [EC:1.1.1.284 1.1.1.1] | (RefSeq) alcohol dehydrogenase-like 2	Glycolysis / Gluconeogenesis (ko00010);; Fatty acid degradation (ko00071);; Tyrosine metabolism (ko00350);; Carbon metabolism (ko01200)	[Q]	Secondary metabolites biosynthesis, transport and catabolism	Alcohol dehydrogenase GroES-like domain	Alcohol dehydrogenase-like 2 OS=Arabidopsis thaliana OX=3702 GN=At1g22440 PE=2 SV=1	C	Energy production and conversion	Putative alcohol dehydrogenase [Oryza sativa Japonica Group]
LOC_Os06g08500	16	151	0.298392	2.67165	5.70614e-11	3.05551	up	--	--	Molecular Function: DNA binding (GO:0003677);; Molecular Function: transcription factor activity, sequence-specific DNA binding (GO:0003700);; Cellular Component: nucleus (GO:0005634);; Biological Process: regulation of transcription, DNA-templated (GO:0006355);; Biological Process: heme biosynthetic process (GO:0006783);; Biological Process: circadian rhythm (GO:0007623);; Biological Process: re…	--	--	--	--	Helix-loop-helix DNA-binding domain	Transcription factor bHLH69 OS=Arabidopsis thaliana OX=3702 GN=BHLH69 PE=2 SV=2	K	Transcription	hypothetical protein OsJ_20364 [Oryza sativa Japonica Group]
LOC_Os09g39410	123	1029	1.65648	12.6215	0	3.05295	up	[Q]	Secondary metabolites biosynthesis, transport and catabolism	Biological Process: mitotic cell cycle (GO:0000278);; Biological Process: double-strand break repair via homologous recombination (GO:0000724);; Molecular Function: transcription factor activity, sequence-specific DNA binding (GO:0003700);; Molecular Function: protein kinase activity (GO:0004672);; Molecular Function: protein binding (GO:0005515);; Cellular Component: nucleus (GO:0005634);; Cellu…	K13356|0|osa:4347887|K13356 alcohol-forming fatty acyl-CoA reductase [EC:1.2.1.84] | (RefSeq) OJ1155_H10.32; putative fatty acyl-CoA reductase 7	Cutin, suberine and wax biosynthesis (ko00073);; Peroxisome (ko04146)	[I]	Lipid transport and metabolism	Male sterility protein;; Male sterility protein;; NAD dependent epimerase/dehydratase family;; 3-beta hydroxysteroid dehydrogenase/isomerase family	Probable fatty acyl-CoA reductase 4 OS=Arabidopsis thaliana OX=3702 GN=FAR4 PE=1 SV=1	S	Function unknown	PREDICTED: putative fatty acyl-CoA reductase 7 [Oryza sativa Japonica Group]
LOC_Os03g21970	48	413	1.08062	8.55813	1.9984e-15	3.0516	up	--	--	Molecular Function: DNA binding (GO:0003677);; Cellular Component: nucleus (GO:0005634);; Cellular Component: mitochondrion (GO:0005739);; Biological Process: cellular process (GO:0009987);; Molecular Function: protein dimerization activity (GO:0046983);;	--	--	--	--	--	--	S	Function unknown	PREDICTED: uncharacterized protein LOC4332778 [Oryza sativa Japonica Group]
LOC_Os01g17470	19	175	0.490971	4.13429	1.13216e-11	3.05009	up	--	--	Molecular Function: copper ion binding (GO:0005507);; Molecular Function: electron carrier activity (GO:0009055);; Biological Process: cellular process (GO:0009987);; Cellular Component: membrane (GO:0016020);; Biological Process: electron transport chain (GO:0022900);; Cellular Component: anchored component of membrane (GO:0031225);; Cellular Component: intracellular membrane-bounded organelle (…	--	--	--	--	Plastocyanin-like domain	Lamin-like protein OS=Arabidopsis thaliana OX=3702 GN=At5g15350 PE=1 SV=1	S	Function unknown	PREDICTED: blue copper protein [Oryza sativa Japonica Group]
LOC_Os05g33644	35	306	0.340879	2.75003	3.15303e-14	3.04976	up	[F]	Nucleotide transport and metabolism	Cellular Component: cell wall (GO:0005618);; Cellular Component: mitochondrion (GO:0005739);; Molecular Function: hydrolase activity (GO:0016787);;	--	--	[F]	Nucleotide transport and metabolism	Inosine-uridine preferring nucleoside hydrolase	--	F	Nucleotide transport and metabolism	PREDICTED: uncharacterized protein LOC4338757 isoform X1 [Oryza sativa Japonica Group]
LOC_Os09g29160	9	93	0.142482	1.46734	1.67691e-08	3.04887	up	--	--	Cellular Component: cytoplasmic vesicle (GO:0016023);; Molecular Function: transferase activity, transferring glycosyl groups (GO:0016757);;	--	--	--	--	Protein of unknown function (DUF563)	--	S	Function unknown	PREDICTED: uncharacterized protein LOC4347316 [Oryza sativa Japonica Group]
LOC_Os05g28780	23	207	0.766512	6.23748	1.88705e-12	3.04482	up	--	--	Cellular Component: cytoplasmic vesicle (GO:0016023);;	--	--	--	--	--	--	S	Function unknown	PREDICTED: uncharacterized protein LOC4338518 [Oryza sativa Japonica Group]
LOC_Os01g61160	437	3575	6.04866	44.8352	0	3.04036	up	[DPM]	Cell cycle control, cell division, chromosome partitioning;; Inorganic ion transport and metabolism;; Cell wall/membrane/envelope biogenesis	Molecular Function: copper ion binding (GO:0005507);; Biological Process: iron ion transport (GO:0006826);; Biological Process: response to water deprivation (GO:0009414);; Biological Process: lignin biosynthetic process (GO:0009809);; Biological Process: plant-type cell wall biogenesis (GO:0009832);; Biological Process: cellular response to iron ion starvation (GO:0010106);; Biological Process: …	K05909|0|osa:4327522|K05909 laccase [EC:1.10.3.2] | (RefSeq) B1088C09.5, LAC3; laccase-3	--	[Q]	Secondary metabolites biosynthesis, transport and catabolism	Multicopper oxidase;; Multicopper oxidase;; Multicopper oxidase	Laccase-3 OS=Oryza sativa subsp. japonica OX=39947 GN=LAC3 PE=2 SV=1	Q	Secondary metabolites biosynthesis, transport and catabolism	PREDICTED: laccase-3 [Oryza sativa Japonica Group]
LOC_Os01g56690	263	2154	6.52759	48.9067	0	3.03689	up	--	--	Molecular Function: protein dimerization activity (GO:0046983);;	--	--	--	--	Helix-loop-helix DNA-binding domain	Transcription factor BHLH148 OS=Oryza sativa subsp. japonica OX=39947 GN=BHLH148 PE=1 SV=1	S	Function unknown	hypothetical protein [Oryza sativa Japonica Group]
LOC_Os02g41480	35	303	0.384602	2.97871	4.32987e-14	3.03567	up	[M]	Cell wall/membrane/envelope biogenesis	Molecular Function: guanylate cyclase activity (GO:0004383);; Molecular Function: protein serine/threonine kinase activity (GO:0004674);; Molecular Function: calcium ion binding (GO:0005509);; Molecular Function: ATP binding (GO:0005524);; Cellular Component: cell wall (GO:0005618);; Cellular Component: plasma membrane (GO:0005886);; Biological Process: cGMP biosynthetic process (GO:0006182);; Bi…	--	--	--	--	Protein kinase domain;; Protein tyrosine kinase	Wall-associated receptor kinase 3 OS=Arabidopsis thaliana OX=3702 GN=WAK3 PE=2 SV=2	T	Signal transduction mechanisms	unnamed protein product [Oryza sativa Japonica Group]
LOC_Os02g47560	161	1322	1.56456	12.9312	0	3.03251	up	[L]	Replication, recombination and repair	Molecular Function: helicase activity (GO:0004386);; Molecular Function: ATP binding (GO:0005524);; Biological Process: pollination (GO:0009856);; Cellular Component: chloroplast envelope (GO:0009941);; Biological Process: single-organism cellular process (GO:0044763);; Biological Process: anatomical structure development (GO:0048856);; Biological Process: response to stimulus (GO:0050896);;	--	--	[L]	Replication, recombination and repair	AAA domain;; AAA domain;; Viral (Superfamily 1) RNA helicase	Regulator of nonsense transcripts 1 homolog OS=Arabidopsis thaliana OX=3702 GN=UPF1 PE=1 SV=2	L	Replication, recombination and repair	PREDICTED: DNA-binding protein SMUBP-2 isoform X1 [Oryza sativa Japonica Group]
LOC_Os08g31850	345	2811	6.25425	46.1788	0	3.03248	up	--	--	Molecular Function: binding (GO:0005488);; Cellular Component: intracellular (GO:0005622);; Biological Process: RNA processing (GO:0006396);; Molecular Function: zinc ion binding (GO:0008270);; Biological Process: regulation of gene expression (GO:0010468);; Cellular Component: nuclear lumen (GO:0031981);; Biological Process: single-organism cellular process (GO:0044763);; Biological Process: pet…	--	--	--	--	Protein of unknown function (DUF1262)	--	S	Function unknown	PREDICTED: uncharacterized protein LOC4345561 [Oryza sativa Japonica Group]
LOC_Os09g38350	21	189	0.285785	2.40358	5.99987e-12	3.03226	up	[IQ]	Lipid transport and metabolism;; Secondary metabolites biosynthesis, transport and catabolism	Molecular Function: acetate-CoA ligase activity (GO:0003987);; Cellular Component: mitochondrion (GO:0005739);; Cellular Component: peroxisome (GO:0005777);; Biological Process: acetate metabolic process (GO:0006083);; Biological Process: glyoxylate cycle (GO:0006097);; Cellular Component: chloroplast (GO:0009507);; Biological Process: gibberellin biosynthetic process (GO:0009686);; Biological Pr…	--	--	[I]	Lipid transport and metabolism	AMP-binding enzyme;; AMP-binding enzyme C-terminal domain	Butyrate--CoA ligase AAE11, peroxisomal OS=Arabidopsis thaliana OX=3702 GN=AAE11 PE=1 SV=1	IQ	Lipid transport and metabolism;; Secondary metabolites biosynthesis, transport and catabolism	PREDICTED: butyrate--CoA ligase AAE11, peroxisomal [Oryza sativa Japonica Group]
LOC_Os05g08910	478	3884	20.2972	149.382	0	3.03126	up	--	--	Cellular Component: membrane (GO:0016020);;	--	--	--	--	--	--	S	Function unknown	PREDICTED: uncharacterized protein LOC9270180 [Oryza sativa Japonica Group]
LOC_Os03g19420	1871	15044	35.5556	258.856	0	3.02139	up	[ER]	Amino acid transport and metabolism;; General function prediction only	Cellular Component: nucleus (GO:0005634);; Biological Process: iron ion transport (GO:0006826);; Biological Process: pollen development (GO:0009555);; Biological Process: pollen tube growth (GO:0009860);; Biological Process: response to zinc ion (GO:0010043);; Biological Process: phloem transport (GO:0010233);; Molecular Function: nicotianamine synthase activity (GO:0030410);; Biological Process:…	K05953|0|osa:4332607|K05953 nicotianamine synthase [EC:2.5.1.43] | (RefSeq) NAS2, OsJ_010144, OsNAS2; nicotianamine synthase 2	--	--	--	Nicotianamine synthase protein	Nicotianamine synthase 2 OS=Oryza sativa subsp. japonica OX=39947 GN=NAS2 PE=2 SV=2	E	Amino acid transport and metabolism	PREDICTED: nicotianamine synthase 2 [Oryza sativa Japonica Group]
LOC_Os02g10630	4	51	0.022434	0.326489	1.40447e-05	3.02024	up	--	--	Biological Process: pollen maturation (GO:0010152);; Biological Process: calcium-mediated signaling (GO:0019722);; Cellular Component: cell part (GO:0044464);; Biological Process: phosphatidylinositol-mediated signaling (GO:0048015);;	--	--	[S]	Function unknown	Domain of unknown function (DUF4782);; C2 domain;; GRAM domain	C2 and GRAM domain-containing protein At1g03370 OS=Arabidopsis thaliana OX=3702 GN=At1g03370 PE=2 SV=4	S	Function unknown	PREDICTED: C2 and GRAM domain-containing protein At1g03370 [Oryza sativa Japonica Group]
LOC_Os02g16780	4	51	0.140398	1.62544	1.40447e-05	3.02024	up	--	--	Cellular Component: extracellular region (GO:0005576);; Cellular Component: cell wall (GO:0005618);; Biological Process: syncytium formation (GO:0006949);; Biological Process: plant-type cell wall organization (GO:0009664);; Biological Process: unidimensional cell growth (GO:0009826);; Biological Process: plant-type cell wall loosening (GO:0009828);; Biological Process: plant-type cell wall modif…	--	--	--	--	Pollen allergen;; Lytic transglycolase	Expansin-A14 OS=Oryza sativa subsp. japonica OX=39947 GN=EXPA14 PE=2 SV=2	G	Carbohydrate transport and metabolism	PREDICTED: expansin-A14 [Oryza sativa Japonica Group]
LOC_Os01g29280	190	1542	4.86597	35.7912	0	3.01885	up	--	--	Cellular Component: plastid (GO:0009536);; Cellular Component: membrane (GO:0016020);;	--	--	--	--	Protein of unknown function (DUF679)	Protein DMP5 OS=Arabidopsis thaliana OX=3702 GN=DMP5 PE=2 SV=1	S	Function unknown	PREDICTED: uncharacterized protein LOC4325227 [Oryza sativa Japonica Group]
LOC_Os07g27850	141	1146	4.59007	33.8855	0	3.01484	up	--	--	Cellular Component: intracellular membrane-bounded organelle (GO:0043231);; Biological Process: single-organism transport (GO:0044765);; Biological Process: intracellular transport (GO:0046907);;	--	--	[R]	General function prediction only	--	GTPase activating protein 1 OS=Oryza sativa subsp. japonica OX=39947 GN=GAP1 PE=1 SV=1	--	--	hypothetical protein OsI_25900 [Oryza sativa Indica Group]
LOC_Os07g37400	168	1359	3.9183	29.1553	0	3.01184	up	--	--	Cellular Component: nucleus (GO:0005634);; Biological Process: response to stress (GO:0006950);; Cellular Component: plastid (GO:0009536);; Biological Process: response to endogenous stimulus (GO:0009719);; Biological Process: response to organic substance (GO:0010033);; Biological Process: response to oxygen-containing compound (GO:1901700);;	--	--	--	--	--	F-box protein SKIP27 OS=Arabidopsis thaliana OX=3702 GN=SKIP27 PE=1 SV=2	S	Function unknown	PREDICTED: F-box protein At4g05010 [Oryza sativa Japonica Group]
LOC_Os04g10690	16	146	0.252299	2.10174	1.42514e-10	3.00778	up	[GEPR]	Carbohydrate transport and metabolism;; Amino acid transport and metabolism;; Inorganic ion transport and metabolism;; General function prediction only	Molecular Function: inorganic phosphate transmembrane transporter activity (GO:0005315);; Molecular Function: sugar:proton symporter activity (GO:0005351);; Cellular Component: nucleus (GO:0005634);; Cellular Component: mitochondrion (GO:0005739);; Cellular Component: vacuole (GO:0005773);; Cellular Component: Golgi apparatus (GO:0005794);; Cellular Component: plasma membrane (GO:0005886);; Biolo…	K08176|0|osa:4335113|K08176 MFS transporter, PHS family, inorganic phosphate transporter | (RefSeq) OsJ_013381, OsPT5, PHT1-5, PT5; probable inorganic phosphate transporter 1-5	--	[P]	Inorganic ion transport and metabolism	Sugar (and other) transporter;; Major Facilitator Superfamily	Probable inorganic phosphate transporter 1-5 OS=Oryza sativa subsp. japonica OX=39947 GN=PHT1-5 PE=2 SV=2	G	Carbohydrate transport and metabolism	PREDICTED: probable inorganic phosphate transporter 1-5 [Oryza sativa Japonica Group]
LOC_Os08g35240	12	114	0.45191	3.95551	2.40726e-09	3.00556	up	--	--	Biological Process: defense response to insect (GO:0002213);; Biological Process: respiratory burst involved in defense response (GO:0002679);; Molecular Function: DNA binding (GO:0003677);; Molecular Function: transcription factor activity, sequence-specific DNA binding (GO:0003700);; Cellular Component: nucleus (GO:0005634);; Biological Process: regulation of transcription, DNA-templated (GO:00…	--	--	--	--	AP2 domain	Ethylene-responsive transcription factor ERF017 OS=Arabidopsis thaliana OX=3702 GN=ERF017 PE=2 SV=1	K	Transcription	PREDICTED: ethylene-responsive transcription factor ERF017-like [Oryza sativa Japonica Group]
LOC_Os01g61080	1538	12225	20.0474	144.257	0	3.0044	up	--	--	Biological Process: immune effector process (GO:0002252);; Biological Process: developmental process involved in reproduction (GO:0003006);; Molecular Function: transcription factor activity, sequence-specific DNA binding (GO:0003700);; Molecular Function: protein binding (GO:0005515);; Cellular Component: nucleus (GO:0005634);; Biological Process: regulation of transcription, DNA-templated (GO:0…	K13424|0|osa:4327518|K13424 WRKY transcription factor 33 | (RefSeq) WRKY24, WRKY8; probable WRKY transcription factor 33	Plant-pathogen interaction (ko04626)	--	--	WRKY DNA -binding domain	WRKY transcription factor WRKY24 OS=Oryza sativa subsp. japonica OX=39947 GN=WRKY24 PE=2 SV=1	K	Transcription	PREDICTED: probable WRKY transcription factor 33 [Oryza sativa Japonica Group]
LOC_Os06g13720	8	82	0.130115	1.22571	1.01752e-07	3.00167	up	[C]	Energy production and conversion	Molecular Function: phosphogluconate dehydrogenase (decarboxylating) activity (GO:0004616);; Molecular Function: pyruvate dehydrogenase (acetyl-transferring) activity (GO:0004739);; Cellular Component: nucleus (GO:0005634);; Cellular Component: mitochondrial matrix (GO:0005759);; Cellular Component: cytosol (GO:0005829);; Biological Process: glycolytic process (GO:0006096);; Biological Process: p…	K00161|0|osa:4340640|K00161 pyruvate dehydrogenase E1 component alpha subunit [EC:1.2.4.1] | (RefSeq) OJ1136_C11.8, PDHE1-A; pyruvate dehydrogenase E1 component subunit alpha-2, mitochondrial	Glycolysis / Gluconeogenesis (ko00010);; Citrate cycle (TCA cycle) (ko00020);; Pyruvate metabolism (ko00620);; Carbon metabolism (ko01200)	[C]	Energy production and conversion	Dehydrogenase E1 component;; Thiamine pyrophosphate enzyme, C-terminal TPP binding domain	Pyruvate dehydrogenase E1 component subunit alpha-2, mitochondrial OS=Oryza sativa subsp. japonica OX=39947 GN=Os06g0246500 PE=2 SV=1	C	Energy production and conversion	PREDICTED: pyruvate dehydrogenase E1 component subunit alpha-2, mitochondrial [Oryza sativa Japonica Group]
LOC_Os01g12790	26	224	0.189337	1.5151	1.54032e-12	2.99794	up	[K]	Transcription	Biological Process: polysaccharide biosynthetic process (GO:0000271);; Molecular Function: protein kinase activity (GO:0004672);; Molecular Function: protein serine/threonine kinase activity (GO:0004674);; Molecular Function: protein binding (GO:0005515);; Molecular Function: ATP binding (GO:0005524);; Cellular Component: plasma membrane (GO:0005886);; Biological Process: starch metabolic process…	--	--	--	--	Leucine rich repeat;; Protein kinase domain;; Protein tyrosine kinase;; Leucine Rich repeats (2 copies);; Leucine Rich Repeat;; Leucine Rich repeat;; Leucine rich repeat N-terminal domain	Probable LRR receptor-like serine/threonine-protein kinase At3g47570 OS=Arabidopsis thaliana OX=3702 GN=At3g47570 PE=2 SV=1	S	Function unknown	Os01g0228200 [Oryza sativa Japonica Group]
LOC_Os06g03670	2275	17931	56.8592	405.731	0	2.99293	up	--	--	Molecular Function: DNA binding (GO:0003677);; Molecular Function: transcription factor activity, sequence-specific DNA binding (GO:0003700);; Cellular Component: nucleus (GO:0005634);; Biological Process: regulation of transcription, DNA-templated (GO:0006355);; Biological Process: response to water deprivation (GO:0009414);; Biological Process: cold acclimation (GO:0009631);; Biological Process…	--	--	--	--	AP2 domain	Dehydration-responsive element-binding protein 1C OS=Oryza sativa subsp. japonica OX=39947 GN=DREB1C PE=2 SV=1	K	Transcription	PREDICTED: dehydration-responsive element-binding protein 1C [Oryza sativa Japonica Group]
LOC_Os01g23370	35	293	0.447122	3.38876	1.25788e-13	2.98768	up	--	--	Cellular Component: membrane (GO:0016020);; Cellular Component: cytoplasmic vesicle (GO:0016023);;	--	--	--	--	Domain of unknown function (DUF4220);; Protein of unknown function, DUF594	--	S	Function unknown	Os01g0336300 [Oryza sativa Japonica Group]
LOC_Os04g46820	19	167	1.34347	10.6937	4.23709e-11	2.98362	up	--	--	Biological Process: protein targeting to membrane (GO:0006612);; Biological Process: amino acid transport (GO:0006865);; Biological Process: lipid transport (GO:0006869);; Molecular Function: lipid binding (GO:0008289);; Biological Process: response to cold (GO:0009409);; Cellular Component: plant-type cell wall (GO:0009505);; Cellular Component: plasmodesma (GO:0009506);; Biological Process: sys…	--	--	--	--	Hydrophobic seed protein;; Protease inhibitor/seed storage/LTP family;; Probable lipid transfer	14 kDa proline-rich protein DC2.15 OS=Daucus carota OX=4039 PE=2 SV=1	S	Function unknown	PREDICTED: 14 kDa proline-rich protein DC2.15 [Oryza sativa Japonica Group]
LOC_Os03g13740	110	876	1.85097	13.4121	0	2.97888	up	[D]	Cell cycle control, cell division, chromosome partitioning	Cellular Component: ubiquitin ligase complex (GO:0000151);; Molecular Function: ubiquitin-protein transferase activity (GO:0004842);; Molecular Function: protein binding (GO:0005515);; Cellular Component: cytoplasm (GO:0005737);; Cellular Component: mitochondrion (GO:0005739);; Biological Process: cellular protein modification process (GO:0006464);; Biological Process: amino acid transport (GO:00…	--	--	--	--	U-box domain	U-box domain-containing protein 20 OS=Arabidopsis thaliana OX=3702 GN=PUB20 PE=2 SV=1	O	Posttranslational modification, protein turnover, chaperones	PREDICTED: U-box domain-containing protein 21 [Oryza sativa Japonica Group]
LOC_Os08g07630	103	820	5.69872	41.2179	1.11022e-16	2.97639	up	--	--	Cellular Component: plastid (GO:0009536);;	--	--	--	--	--	--	--	--	PREDICTED: translation initiation factor IF-2-like [Oryza sativa Japonica Group]
LOC_Os01g60640	307	2405	4.32758	30.7726	0	2.97464	up	--	--	Molecular Function: DNA binding (GO:0003677);; Molecular Function: transcription factor activity, sequence-specific DNA binding (GO:0003700);; Molecular Function: protein binding (GO:0005515);; Cellular Component: nucleolus (GO:0005730);; Cellular Component: vacuolar membrane (GO:0005774);; Biological Process: regulation of transcription, DNA-templated (GO:0006355);; Biological Process: nitric ox…	--	--	--	--	WRKY DNA -binding domain	Probable WRKY transcription factor 46 OS=Arabidopsis thaliana OX=3702 GN=WRKY46 PE=2 SV=1	S	Function unknown	PREDICTED: probable WRKY transcription factor 30 [Oryza sativa Japonica Group]
LOC_Os03g09070	530	4135	6.05603	42.8072	0	2.97335	up	[K]	Transcription	Cellular Component: mitochondrion (GO:0005739);;	--	--	[T]	Signal transduction mechanisms	Leucine Rich repeats (2 copies);; Leucine rich repeat;; Leucine Rich repeat;; Leucine-rich repeat	187-kDa microtubule-associated protein AIR9 OS=Arabidopsis thaliana OX=3702 GN=AIR9 PE=1 SV=1	S	Function unknown	PREDICTED: uncharacterized protein LOC4331899 [Oryza sativa Japonica Group]
LOC_Os10g30330	18	158	0.415316	3.47303	8.78835e-11	2.97309	up	--	--	Cellular Component: extracellular region (GO:0005576);; Cellular Component: cell wall (GO:0005618);; Biological Process: plant-type cell wall organization (GO:0009664);; Biological Process: unidimensional cell growth (GO:0009826);; Biological Process: plant-type cell wall loosening (GO:0009828);; Biological Process: plant-type cell wall modification involved in multidimensional cell growth (GO:00…	--	--	--	--	Pollen allergen;; Lytic transglycolase	Putative expansin-A27 OS=Oryza sativa subsp. japonica OX=39947 GN=EXPA27 PE=3 SV=2	--	--	PREDICTED: putative expansin-A27 [Oryza sativa Japonica Group]
LOC_Os07g19320	5	57	0.039735	0.667973	6.03262e-06	2.9721	up	[K]	Transcription	Biological Process: defense response (GO:0006952);; Molecular Function: ADP binding (GO:0043531);;	--	--	[T]	Signal transduction mechanisms	NB-ARC domain	Disease resistance protein RPM1 OS=Arabidopsis thaliana OX=3702 GN=RPM1 PE=1 SV=1	S	Function unknown	hypothetical protein OsJ_23892 [Oryza sativa Japonica Group]
LOC_Os01g36720	16	142	0.283683	2.2893	2.99614e-10	2.96843	up	[P]	Inorganic ion transport and metabolism	Cellular Component: plasma membrane (GO:0005886);; Cellular Component: chloroplast (GO:0009507);; Cellular Component: plant-type vacuole membrane (GO:0009705);; Molecular Function: nitrate transmembrane transporter activity (GO:0015112);; Biological Process: nitrate transport (GO:0015706);; Cellular Component: integral component of membrane (GO:0016021);; Biological Process: lateral root developm…	K02575|0|osa:107277478|K02575 MFS transporter, NNP family, nitrate/nitrite transporter | (RefSeq) NRT2.4, OsJ_02167, OsNRT2.4; probable high-affinity nitrate transporter 2.4	--	--	--	Major Facilitator Superfamily	Probable high-affinity nitrate transporter 2.4 OS=Oryza sativa subsp. japonica OX=39947 GN=NRT2.4 PE=2 SV=2	P	Inorganic ion transport and metabolism	PREDICTED: probable high-affinity nitrate transporter 2.4 [Oryza sativa Japonica Group]
LOC_Os07g39210	162	1272	4.60111	39.1686	0	2.96821	up	--	--	--	--	--	--	--	--	--	--	--	PREDICTED: uncharacterized protein LOC107276325 [Oryza sativa Japonica Group]
LOC_Os08g36920	5037	38933	126.454	884.869	0	2.96558	up	--	--	Biological Process: respiratory burst involved in defense response (GO:0002679);; Molecular Function: DNA binding (GO:0003677);; Molecular Function: transcription factor activity, sequence-specific DNA binding (GO:0003700);; Molecular Function: protein binding (GO:0005515);; Cellular Component: nucleus (GO:0005634);; Cellular Component: nucleolus (GO:0005730);; Cellular Component: mitochondrion (…	--	--	--	--	AP2 domain	Ethylene-responsive transcription factor ERF109 OS=Arabidopsis thaliana OX=3702 GN=ERF109 PE=1 SV=1	K	Transcription	PREDICTED: ethylene-responsive transcription factor ERF109 [Oryza sativa Japonica Group]
LOC_Os02g36590	107	843	1.09274	7.75084	1.11022e-16	2.96258	up	--	--	Molecular Function: protein binding (GO:0005515);; Biological Process: membrane fusion (GO:0006944);; Biological Process: microsporogenesis (GO:0009556);; Biological Process: anatomical structure morphogenesis (GO:0009653);; Cellular Component: chloroplast envelope (GO:0009941);; Cellular Component: cytoplasmic vesicle (GO:0016023);; Biological Process: cell differentiation (GO:0030154);; Biologi…	--	--	--	--	--	Probable WRKY transcription factor 19 OS=Arabidopsis thaliana OX=3702 GN=WRKY19 PE=3 SV=1	S	Function unknown	PREDICTED: loricrin [Oryza sativa Japonica Group]
LOC_Os03g06040	16	141	0.454896	3.71074	3.61327e-10	2.95842	up	--	--	Cellular Component: extracellular region (GO:0005576);; Cellular Component: cell wall (GO:0005618);; Biological Process: plant-type cell wall organization (GO:0009664);; Biological Process: unidimensional cell growth (GO:0009826);; Biological Process: plant-type cell wall loosening (GO:0009828);; Biological Process: plant-type cell wall modification involved in multidimensional cell growth (GO:00…	--	--	--	--	Pollen allergen;; Lytic transglycolase	Expansin-A18 OS=Oryza sativa subsp. japonica OX=39947 GN=EXPA18 PE=2 SV=2	G	Carbohydrate transport and metabolism	PREDICTED: expansin-A18 [Oryza sativa Japonica Group]
LOC_Os12g26510	9	87	0.235133	2.25513	7.67351e-08	2.95541	up	--	--	--	--	--	--	--	--	--	S	Function unknown	PREDICTED: uncharacterized protein LOC107277319 [Oryza sativa Japonica Group]
LOC_Os04g10160	39	316	0.56027	4.19902	1.13576e-13	2.95023	up	[QV]	Secondary metabolites biosynthesis, transport and catabolism;; Defense mechanisms	Molecular Function: iron ion binding (GO:0005506);; Biological Process: defense response (GO:0006952);; Molecular Function: electron carrier activity (GO:0009055);; Cellular Component: integral component of membrane (GO:0016021);; Molecular Function: heme binding (GO:0020037);; Molecular Function: 9beta-pimara-7,15-diene oxidase activity (GO:0036209);; Cellular Component: membrane-bounded organel…	--	--	[Q]	Secondary metabolites biosynthesis, transport and catabolism	Cytochrome P450	Cytochrome P450 99A2 OS=Oryza sativa subsp. japonica OX=39947 GN=CYP99A2 PE=2 SV=2	Q	Secondary metabolites biosynthesis, transport and catabolism	PREDICTED: cytochrome P450 99A2 [Oryza sativa Japonica Group]
LOC_Os08g04370	36	293	1.20978	8.93203	2.26152e-13	2.9499	up	--	--	Molecular Function: copper ion binding (GO:0005507);; Cellular Component: plasma membrane (GO:0005886);; Molecular Function: electron carrier activity (GO:0009055);; Cellular Component: plastid (GO:0009536);; Cellular Component: cytoplasmic vesicle (GO:0016023);; Cellular Component: anchored component of membrane (GO:0031225);; Cellular Component: intracellular membrane-bounded organelle (GO:0043…	--	--	--	--	Plastocyanin-like domain	Uclacyanin 1 OS=Arabidopsis thaliana OX=3702 GN=UCC1 PE=1 SV=1	S	Function unknown	hypothetical protein OsJ_25979 [Oryza sativa Japonica Group]
LOC_Os06g33100	117	912	2.05316	14.5468	1.11022e-16	2.94986	up	--	--	Molecular Function: peroxidase activity (GO:0004601);; Molecular Function: protein binding (GO:0005515);; Cellular Component: vacuole (GO:0005773);; Cellular Component: Golgi apparatus (GO:0005794);; Cellular Component: cytosol (GO:0005829);; Biological Process: response to oxidative stress (GO:0006979);; Biological Process: response to light stimulus (GO:0009416);; Cellular Component: plant-type…	--	--	--	--	Peroxidase	Peroxidase 2 OS=Oryza sativa subsp. japonica OX=39947 GN=PRX112 PE=2 SV=1	--	--	PREDICTED: peroxidase 2-like [Oryza sativa Japonica Group]
LOC_Os04g29580	8	79	0.079008	0.796959	2.28583e-07	2.94962	up	[M]	Cell wall/membrane/envelope biogenesis	Molecular Function: protein serine/threonine kinase activity (GO:0004674);; Molecular Function: calcium ion binding (GO:0005509);; Molecular Function: ATP binding (GO:0005524);; Cellular Component: plasma membrane (GO:0005886);; Biological Process: protein phosphorylation (GO:0006468);; Biological Process: defense response (GO:0006952);; Biological Process: oligosaccharide metabolic process (GO:0…	--	--	--	--	Protein kinase domain;; Protein tyrosine kinase;; Wall-associated receptor kinase galacturonan-binding;; Calcium-binding EGF domain	Wall-associated receptor kinase 2 OS=Arabidopsis thaliana OX=3702 GN=WAK2 PE=1 SV=1	T	Signal transduction mechanisms	PREDICTED: wall-associated receptor kinase 2 isoform X1 [Oryza sativa Japonica Group]
LOC_Os01g70850	177	1370	4.23486	29.5964	0	2.94931	up	[I]	Lipid transport and metabolism	Molecular Function: carboxylic ester hydrolase activity (GO:0004091);; Molecular Function: protein binding (GO:0005515);; Biological Process: response to wounding (GO:0009611);; Biological Process: response to fungus (GO:0009620);; Biological Process: jasmonic acid metabolic process (GO:0009694);; Biological Process: salicylic acid metabolic process (GO:0009696);; Biological Process: systemic acq…	--	--	--	--	Alpha/beta hydrolase family;; alpha/beta hydrolase fold;; Serine aminopeptidase, S33;; Alpha/beta hydrolase;; Serine hydrolase	Esterase PIR7B OS=Oryza sativa subsp. japonica OX=39947 GN=PIR7B PE=2 SV=2	S	Function unknown	PREDICTED: esterase PIR7B [Oryza sativa Japonica Group]
LOC_Os03g47810	81	636	1.18094	8.43786	5.55112e-16	2.94786	up	--	--	Cellular Component: plasma membrane (GO:0005886);; Cellular Component: membrane (GO:0016020);; Biological Process: cellular metabolic process (GO:0044237);; Cellular Component: nuclear part (GO:0044428);; Cellular Component: cytoplasmic part (GO:0044444);; Biological Process: organic substance metabolic process (GO:0071704);; Cellular Component: cell periphery (GO:0071944);;	--	--	--	--	Nodulin-like;; Major Facilitator Superfamily	--	S	Function unknown	nodulin family protein, putative [Oryza sativa Japonica Group]
LOC_Os04g48130	723	5533	14.315	99.222	0	2.94723	up	[O]	Posttranslational modification, protein turnover, chaperones	Molecular Function: serine-type endopeptidase activity (GO:0004252);; Cellular Component: Golgi apparatus (GO:0005794);; Biological Process: proteolysis (GO:0006508);; Cellular Component: membrane (GO:0016020);; Cellular Component: integral component of membrane (GO:0016021);; Cellular Component: intracellular part (GO:0044424);;	--	--	[T]	Signal transduction mechanisms	Rhomboid family	RHOMBOID-like protein 6, mitochondrial OS=Arabidopsis thaliana OX=3702 GN=RBL6 PE=2 SV=1	S	Function unknown	OSIGBa0139P06.8 [Oryza sativa]
LOC_Os02g54570	13	117	0.655	5.5215	3.17266e-09	2.94716	up	[S]	Function unknown	Cellular Component: extracellular region (GO:0005576);; Cellular Component: mitochondrion (GO:0005739);; Biological Process: response to endogenous stimulus (GO:0009719);; Biological Process: response to organic substance (GO:0010033);; Biological Process: regulation of actin filament polymerization (GO:0030833);; Cellular Component: cell part (GO:0044464);; Biological Process: innate immune resp…	--	--	[S]	Function unknown	Cysteine-rich secretory protein family	Pathogenesis-related protein 1 OS=Hordeum vulgare OX=4513 PE=2 SV=1	S	Function unknown	PREDICTED: pathogenesis-related protein PRB1-3 [Oryza sativa Japonica Group]
LOC_Os07g04960	47	376	1.75608	12.7426	2.77556e-14	2.94585	up	--	--	Cellular Component: cell wall (GO:0005618);; Cellular Component: cytoplasmic vesicle (GO:0016023);; Biological Process: response to stimulus (GO:0050896);;	--	--	--	--	--	--	S	Function unknown	PREDICTED: protein app1 [Oryza sativa Japonica Group]
LOC_Os03g46454	31	254	1.03738	7.8197	9.25815e-13	2.94548	up	--	--	Biological Process: cell fate specification (GO:0001708);; Molecular Function: iron ion transmembrane transporter activity (GO:0005381);; Molecular Function: zinc ion transmembrane transporter activity (GO:0005385);; Cellular Component: plasma membrane (GO:0005886);; Biological Process: iron ion transport (GO:0006826);; Biological Process: water transport (GO:0006833);; Biological Process: oligop…	K14709|1.96173e-137|osa:4333667|K14709 solute carrier family 39 (zinc transporter), member 1/2/3 | (RefSeq) IRT2, OsIRT2, OsJ_12018; fe(2+) transport protein 2	--	[P]	Inorganic ion transport and metabolism	ZIP Zinc transporter	Fe(2+) transport protein 2 OS=Oryza sativa subsp. japonica OX=39947 GN=IRT2 PE=2 SV=1	P	Inorganic ion transport and metabolism	ZIP zinc/iron transport family protein, expressed [Oryza sativa Japonica Group]
LOC_Os07g33440	20	170	0.29036	2.30634	5.63883e-11	2.94387	up	[QV]	Secondary metabolites biosynthesis, transport and catabolism;; Defense mechanisms	Molecular Function: monooxygenase activity (GO:0004497);; Molecular Function: binding (GO:0005488);; Molecular Function: iron ion binding (GO:0005506);; Biological Process: steroid biosynthetic process (GO:0006694);; Biological Process: response to stress (GO:0006950);; Molecular Function: electron carrier activity (GO:0009055);; Biological Process: response to UV (GO:0009411);; Biological Proces…	--	--	[QI]	Secondary metabolites biosynthesis, transport and catabolism;; Lipid transport and metabolism	Cytochrome P450	Cytochrome P450 716B1 OS=Picea sitchensis OX=3332 GN=CYP716B1 PE=2 SV=1	Q	Secondary metabolites biosynthesis, transport and catabolism	PREDICTED: taxadiene 5-alpha hydroxylase [Oryza sativa Japonica Group]
LOC_Os06g08100	7	71	0.263949	2.54	7.50939e-07	2.9426	up	--	--	Molecular Function: protein kinase activity (GO:0004672);; Molecular Function: binding (GO:0005488);; Cellular Component: nucleus (GO:0005634);; Biological Process: protein phosphorylation (GO:0006468);; Cellular Component: membrane (GO:0016020);; Biological Process: cellular component organization (GO:0016043);; Biological Process: single-organism cellular process (GO:0044763);; Biological Proce…	--	--	--	--	--	--	S	Function unknown	PREDICTED: uncharacterized protein LOC107277545 [Oryza sativa Japonica Group]
LOC_Os07g44250	19	162	0.591056	4.63005	9.82288e-11	2.94046	up	--	--	Cellular Component: extracellular region (GO:0005576);; Biological Process: acetyl-CoA metabolic process (GO:0006084);; Biological Process: defense response (GO:0006952);; Biological Process: signal transduction (GO:0007165);; Cellular Component: cytoplasmic vesicle (GO:0016023);; Biological Process: sterol biosynthetic process (GO:0016126);; Biological Process: brassinosteroid biosynthetic proce…	--	--	--	--	Dirigent-like protein	Dirigent protein 5 OS=Arabidopsis thaliana OX=3702 GN=DIR5 PE=2 SV=1	S	Function unknown	PREDICTED: dirigent protein 5 [Oryza sativa Japonica Group]
LOC_Os05g49840	530	4041	7.03656	48.6221	0	2.9402	up	[I]	Lipid transport and metabolism	Molecular Function: triglyceride lipase activity (GO:0004806);; Cellular Component: cytoplasm (GO:0005737);; Cellular Component: mitochondrion (GO:0005739);; Molecular Function: phosphatidylcholine 1-acylhydrolase activity (GO:0008970);; Biological Process: response to UV (GO:0009411);; Biological Process: negative regulation of seed germination (GO:0010187);; Biological Process: lipid catabolic …	--	--	[I]	Lipid transport and metabolism	Lipase (class 3)	Phospholipase A1-II 7 OS=Oryza sativa subsp. japonica OX=39947 GN=Os05g0574100 PE=3 SV=1	S	Function unknown	PREDICTED: phospholipase A1-II 7 [Oryza sativa Japonica Group]
LOC_Os05g38350	518	3947	6.28205	43.3985	0	2.93914	up	--	--	Molecular Function: 1-acylglycerol-3-phosphate O-acyltransferase activity (GO:0003841);; Cellular Component: mitochondrion (GO:0005739);; Cellular Component: endoplasmic reticulum (GO:0005783);; Biological Process: phosphatidylglycerol biosynthetic process (GO:0006655);; Molecular Function: organic anion transmembrane transporter activity (GO:0008514);; Biological Process: tissue development (GO:…	K13508|0|osa:4338997|K13508 glycerol-3-phosphate acyltransferase [EC:2.3.1.15] | (RefSeq) glycerol-3-phosphate acyltransferase 5	Glycerolipid metabolism (ko00561);; Glycerophospholipid metabolism (ko00564)	--	--	haloacid dehalogenase-like hydrolase;; Acyltransferase	Glycerol-3-phosphate acyltransferase 5 OS=Arabidopsis thaliana OX=3702 GN=GPAT5 PE=1 SV=1	I	Lipid transport and metabolism	PREDICTED: glycerol-3-phosphate acyltransferase 5 [Oryza sativa Japonica Group]
LOC_Os11g02530	4	48	0.087232	1.00002	4.02286e-05	2.93724	up	--	--	Biological Process: immune effector process (GO:0002252);; Molecular Function: DNA binding (GO:0003677);; Molecular Function: transcription factor activity, sequence-specific DNA binding (GO:0003700);; Molecular Function: protein binding (GO:0005515);; Cellular Component: nucleolus (GO:0005730);; Biological Process: regulation of transcription, DNA-templated (GO:0006355);; Cellular Component: chl…	--	--	--	--	WRKY DNA -binding domain	Probable WRKY transcription factor 70 OS=Arabidopsis thaliana OX=3702 GN=WRKY70 PE=2 SV=1	S	Function unknown	PREDICTED: probable WRKY transcription factor 54 [Oryza sativa Japonica Group]
LOC_Os02g33590	315	2401	5.25438	36.344	0	2.93545	up	[L]	Replication, recombination and repair	Cellular Component: ubiquitin ligase complex (GO:0000151);; Biological Process: MAPK cascade (GO:0000165);; Biological Process: respiratory burst involved in defense response (GO:0002679);; Molecular Function: ubiquitin-protein transferase activity (GO:0004842);; Molecular Function: protein binding (GO:0005515);; Cellular Component: cytosol (GO:0005829);; Biological Process: protein targeting to …	--	--	--	--	U-box domain	E3 ubiquitin-protein ligase PUB23 OS=Arabidopsis thaliana OX=3702 GN=PUB23 PE=1 SV=1	O	Posttranslational modification, protein turnover, chaperones	PREDICTED: E3 ubiquitin-protein ligase PUB23 [Oryza sativa Japonica Group]
LOC_Os01g52470	61	479	0.582019	4.15507	5.21805e-15	2.93483	up	[J]	Translation, ribosomal structure and biogenesis	Molecular Function: translation elongation factor activity (GO:0003746);; Molecular Function: GTPase activity (GO:0003924);; Molecular Function: copper ion binding (GO:0005507);; Molecular Function: GTP binding (GO:0005525);; Cellular Component: nucleolus (GO:0005730);; Cellular Component: mitochondrion (GO:0005739);; Cellular Component: cytosol (GO:0005829);; Cellular Component: plasma membrane …	K03234|0|osa:4324669|K03234 elongation factor 2 | (RefSeq) elongation factor 2	--	[J]	Translation, ribosomal structure and biogenesis	Elongation factor Tu GTP binding domain;; Elongation factor G, domain IV;; Elongation factor G C-terminus;; Elongation factor Tu domain 2;; Elongation Factor G, domain II	Elongation factor 2 OS=Arabidopsis thaliana OX=3702 GN=LOS1 PE=1 SV=1	J	Translation, ribosomal structure and biogenesis	PREDICTED: elongation factor 2 [Oryza sativa Japonica Group]
LOC_Os01g09990	90	698	1.41961	9.9034	5.55112e-16	2.93417	up	--	--	Molecular Function: DNA binding (GO:0003677);; Molecular Function: transcription factor activity, sequence-specific DNA binding (GO:0003700);; Cellular Component: nucleus (GO:0005634);; Biological Process: defense response (GO:0006952);; Biological Process: endoplasmic reticulum organization (GO:0007029);; Biological Process: response to salt stress (GO:0009651);; Biological Process: anthocyanin-…	--	--	--	--	Helix-loop-helix DNA-binding domain	Putative transcription factor bHLH041 OS=Arabidopsis thaliana OX=3702 GN=BHLH41 PE=3 SV=1	S	Function unknown	PREDICTED: uncharacterized protein LOC4327325 [Oryza sativa Japonica Group]
LOC_Os07g10220	6	63	0.295033	2.92091	2.76378e-06	2.93392	up	--	--	Cellular Component: mitochondrion (GO:0005739);; Cellular Component: cytosol (GO:0005829);; Biological Process: metabolic process (GO:0008152);; Cellular Component: plastid (GO:0009536);; Biological Process: anthocyanin-containing compound biosynthetic process (GO:0009718);; Molecular Function: transferase activity, transferring hexosyl groups (GO:0016758);; Molecular Function: UDP-glucosyltransf…	--	--	[GC]	Carbohydrate transport and metabolism;; Energy production and conversion	--	UDP-glycosyltransferase 91B1 OS=Arabidopsis thaliana OX=3702 GN=UGT91B1 PE=2 SV=1	S	Function unknown	hypothetical protein OsJ_23475 [Oryza sativa Japonica Group]
LOC_Os05g39400	6	63	0.113758	1.08939	2.76378e-06	2.93392	up	--	--	Cellular Component: nucleus (GO:0005634);; Biological Process: RNA processing (GO:0006396);; Cellular Component: intracellular organelle part (GO:0044446);; Biological Process: single-organism cellular process (GO:0044763);; Biological Process: regulation of biological process (GO:0050789);;	--	--	--	--	Protein of unknown function (DUF688)	--	S	Function unknown	Os05g0470900 [Oryza sativa Japonica Group]
LOC_Os01g71380	25	206	0.543333	4.15574	9.15767e-12	2.92975	up	--	--	Cellular Component: extracellular region (GO:0005576);; Cellular Component: cell wall (GO:0005618);; Cellular Component: vacuole (GO:0005773);; Cellular Component: plasma membrane (GO:0005886);; Biological Process: carbohydrate metabolic process (GO:0005975);; Biological Process: defense response (GO:0006952);; Biological Process: response to cold (GO:0009409);; Biological Process: response to ba…	--	--	--	--	Glycosyl hydrolases family 17	Glucan endo-1,3-beta-glucosidase GII OS=Hordeum vulgare OX=4513 PE=1 SV=1	G	Carbohydrate transport and metabolism	PREDICTED: glucan endo-1,3-beta-glucosidase GII [Oryza sativa Japonica Group]
LOC_Os03g13180	63	492	1.30371	9.20692	4.996e-15	2.92865	up	--	--	Biological Process: defense response to nematode (GO:0002215);; Molecular Function: peroxidase activity (GO:0004601);; Cellular Component: extracellular region (GO:0005576);; Cellular Component: cell wall (GO:0005618);; Cellular Component: vacuole (GO:0005773);; Cellular Component: vacuolar membrane (GO:0005774);; Cellular Component: Golgi apparatus (GO:0005794);; Cellular Component: plasma membr…	K00430|0|osa:9269736|K00430 peroxidase [EC:1.11.1.7] | (RefSeq) peroxidase A2	--	--	--	Peroxidase	Peroxidase 54 OS=Arabidopsis thaliana OX=3702 GN=PER54 PE=2 SV=1	S	Function unknown	PREDICTED: peroxidase A2 [Oryza sativa Japonica Group]
LOC_Os09g38850	52	409	0.5538	3.95251	1.93179e-14	2.92807	up	--		Molecular Function: protein serine/threonine kinase activity (GO:0004674);; Molecular Function: calcium ion binding (GO:0005509);; Molecular Function: ATP binding (GO:0005524);; Biological Process: protein phosphorylation (GO:0006468);; Biological Process: defense response (GO:0006952);; Biological Process: response to fungus (GO:0009620);; Biological Process: anatomical structure morphogenesis (…	--	--	--	--	Protein kinase domain;; Protein tyrosine kinase;; Wall-associated receptor kinase galacturonan-binding	Wall-associated receptor kinase 2 OS=Arabidopsis thaliana OX=3702 GN=WAK2 PE=1 SV=1	T	Signal transduction mechanisms	PREDICTED: wall-associated receptor kinase 2 [Oryza sativa Japonica Group]
LOC_Os01g31370	322	2433	4.44032	30.4357	0	2.92309	up	--	--	Molecular Function: transferase activity, transferring glycosyl groups (GO:0016757);;	--	--	[S]	Function unknown	Protein of unknown function (DUF563)	--	S	Function unknown	PREDICTED: uncharacterized protein LOC4324540 [Oryza sativa Japonica Group]
LOC_Os02g58380	3	40	0.146096	1.84261	0.000233826	2.92295	up	--	--	--	--	--	--	--	--	--	S	Function unknown	PREDICTED: uncharacterized protein LOC107276607 [Oryza sativa Japonica Group]
LOC_Os06g27980	3	40	0.03411	0.60688	0.000233826	2.92295	up	--	--	Molecular Function: catalytic activity (GO:0003824);; Molecular Function: methyltransferase activity (GO:0008168);; Biological Process: cellular process (GO:0009987);; Cellular Component: cytoplasmic vesicle (GO:0016023);; Biological Process: methylation (GO:0032259);; Cellular Component: cell periphery (GO:0071944);;	--	--	--	--	Methyltransferase domain;; Putative S-adenosyl-L-methionine-dependent methyltransferase	--	S	Function unknown	PREDICTED: uncharacterized protein LOC4341030 [Oryza sativa Japonica Group]
LOC_Os03g22440	5	55	0.291751	3.39498	1.16253e-05	2.92291	up	--	--	Molecular Function: signal transducer activity (GO:0004871);; Molecular Function: hormone activity (GO:0005179);; Biological Process: polyamine catabolic process (GO:0006598);; Biological Process: syncytium formation (GO:0006949);; Biological Process: cell-cell signaling (GO:0007267);; Cellular Component: plasmodesma (GO:0009506);; Biological Process: phenylpropanoid metabolic process (GO:0009698…	--	--	--	--	Rapid ALkalinization Factor (RALF)	Rapid alkalinization factor OS=Nicotiana tabacum OX=4097 GN=RALF PE=1 SV=1	S	Function unknown	hypothetical protein OsJ_10813 [Oryza sativa Japonica Group]
LOC_Os04g51990	7	70	0.12807	1.28639	1.00267e-06	2.92288	up	--	--	Molecular Function: O-acyltransferase activity (GO:0008374);; Biological Process: flavonoid biosynthetic process (GO:0009813);; Cellular Component: membrane (GO:0016020);; Biological Process: cellular component organization (GO:0016043);; Molecular Function: N-acyltransferase activity (GO:0016410);; Molecular Function: transferase activity, transferring acyl groups other than amino-acyl groups (G…	--	--	--	--	Transferase family	Putrescine hydroxycinnamoyltransferase 1 OS=Oryza sativa subsp. japonica OX=39947 GN=PHT1 PE=2 SV=1	S	Function unknown	PREDICTED: shikimate O-hydroxycinnamoyltransferase [Oryza sativa Japonica Group]
LOC_Os06g51190	11	100	0.16033	1.83866	2.22315e-08	2.92285	up	--	--	Cellular Component: plastid (GO:0009536);; Cellular Component: cytoplasmic vesicle (GO:0016023);;	--	--	--	--	Protein of unknown function (DUF707)	--	--	--	PREDICTED: uncharacterized protein LOC4342127 [Oryza sativa Japonica Group]
LOC_Os01g65880	145	1105	3.07698	21.4809	1.11022e-16	2.92279	up	--	--	Cellular Component: endoplasmic reticulum (GO:0005783);; Cellular Component: integral component of plasma membrane (GO:0005887);; Biological Process: carbohydrate transport (GO:0008643);; Cellular Component: chloroplast (GO:0009507);; Cellular Component: cytoplasmic vesicle (GO:0016023);; Molecular Function: sugar transmembrane transporter activity (GO:0051119);;	K15382|2.22883e-156|osa:4324848|K15382 solute carrier family 50 (sugar transporter) | (RefSeq) OsJ_04300, OsSWEET1a, SWEET1A; bidirectional sugar transporter SWEET1a	--	[R]	General function prediction only	Sugar efflux transporter for intercellular exchange	Bidirectional sugar transporter SWEET1a OS=Oryza sativa subsp. japonica OX=39947 GN=SWEET1A PE=2 SV=1	U	Intracellular trafficking, secretion, and vesicular transport	PREDICTED: bidirectional sugar transporter SWEET1a [Oryza sativa Japonica Group]
LOC_Os04g23550	2794	20946	59.283	401.985	0	2.92096	up	--	--	Molecular Function: DNA binding (GO:0003677);; Molecular Function: transcription factor activity, sequence-specific DNA binding (GO:0003700);; Molecular Function: protein binding (GO:0005515);; Cellular Component: nucleus (GO:0005634);; Biological Process: regulation of transcription, DNA-templated (GO:0006355);; Biological Process: cellular protein modification process (GO:0006464);; Biological …	--	--	--	--	Helix-loop-helix DNA-binding domain	Transcription factor bHLH35 OS=Arabidopsis thaliana OX=3702 GN=BHLH35 PE=2 SV=1	K	Transcription	PREDICTED: transcription factor bHLH35 [Oryza sativa Japonica Group]
LOC_Os09g37080	1047	7851	23.3755	158.769	0	2.9193	up	--	--	Molecular Function: binding (GO:0005488);; Cellular Component: nucleoplasm (GO:0005654);; Biological Process: RNA processing (GO:0006396);; Biological Process: response to organic substance (GO:0010033);; Biological Process: regulation of gene expression (GO:0010468);; Biological Process: single-organism cellular process (GO:0044763);; Biological Process: regulation of cellular process (GO:005079…	--	--	--	--	--	Uncharacterized protein At1g76070 OS=Arabidopsis thaliana OX=3702 GN=At1g76070 PE=1 SV=1	S	Function unknown	PREDICTED: uncharacterized protein At1g76070 [Oryza sativa Japonica Group]
LOC_Os04g47620	349	2626	4.52424	29.2599	0	2.91786	up	[T]	Signal transduction mechanisms	Biological Process: RNA splicing, via endonucleolytic cleavage and ligation (GO:0000394);; Biological Process: respiratory burst involved in defense response (GO:0002679);; Molecular Function: protein serine/threonine kinase activity (GO:0004674);; Molecular Function: protein binding (GO:0005515);; Molecular Function: ATP binding (GO:0005524);; Cellular Component: nucleolus (GO:0005730);; Cellula…	--	--	[T]	Signal transduction mechanisms	Protein tyrosine kinase;; Protein kinase domain	Probable serine/threonine-protein kinase PIX13 OS=Arabidopsis thaliana OX=3702 GN=PIX13 PE=1 SV=2	T	Signal transduction mechanisms	OSJNBa0017B10.2 [Oryza sativa Japonica Group]
LOC_Os04g25370	52	406	0.931406	6.65717	2.4647e-14	2.91752	up	--	--	Cellular Component: nucleus (GO:0005634);; Cellular Component: mitochondrion (GO:0005739);; Biological Process: protein targeting to membrane (GO:0006612);; Biological Process: metabolic process (GO:0008152);; Cellular Component: chloroplast (GO:0009507);; Biological Process: salicylic acid mediated signaling pathway (GO:0009863);; Biological Process: jasmonic acid mediated signaling pathway (GO:…	--	--	[GC]	Carbohydrate transport and metabolism;; Energy production and conversion	UDP-glucoronosyl and UDP-glucosyl transferase	7-deoxyloganetin glucosyltransferase OS=Gardenia jasminoides OX=114476 GN=UGT85A24 PE=1 SV=1	S	Function unknown	PREDICTED: 7-deoxyloganetin glucosyltransferase [Oryza sativa Japonica Group]
LOC_Os08g34790	1337	10000	14.235	96.4485	0	2.91631	up	[IQ]	Lipid transport and metabolism;; Secondary metabolites biosynthesis, transport and catabolism	Molecular Function: ATP binding (GO:0005524);; Cellular Component: nucleus (GO:0005634);; Cellular Component: cytoplasm (GO:0005737);; Biological Process: polyamine catabolic process (GO:0006598);; Biological Process: protein targeting to membrane (GO:0006612);; Biological Process: response to wounding (GO:0009611);; Biological Process: phenylpropanoid metabolic process (GO:0009698);; Biological …	K01904|0|osa:4345717|K01904 4-coumarate--CoA ligase [EC:6.2.1.12] | (RefSeq) 4CL5, Os4CL5, OsJ_026405; probable 4-coumarate--CoA ligase 5	Ubiquinone and other terpenoid-quinone biosynthesis (ko00130);; Phenylalanine metabolism (ko00360);; Phenylpropanoid biosynthesis (ko00940)	[I]	Lipid transport and metabolism	AMP-binding enzyme;; AMP-binding enzyme C-terminal domain	Probable 4-coumarate--CoA ligase 5 OS=Oryza sativa subsp. japonica OX=39947 GN=4CL5 PE=2 SV=1	IQ	Lipid transport and metabolism;; Secondary metabolites biosynthesis, transport and catabolism	PREDICTED: probable 4-coumarate--CoA ligase 5 [Oryza sativa Japonica Group]
LOC_Os06g01920	10	92	0.304383	2.74299	5.85057e-08	2.91526	up	--	--	Cellular Component: extracellular region (GO:0005576);; Cellular Component: cell wall (GO:0005618);; Cellular Component: cytosol (GO:0005829);; Biological Process: syncytium formation (GO:0006949);; Cellular Component: plant-type cell wall (GO:0009505);; Cellular Component: plasmodesma (GO:0009506);; Cellular Component: chloroplast (GO:0009507);; Biological Process: plant-type cell wall organizat…	--	--	--	--	Lytic transglycolase;; Pollen allergen	Expansin-A17 OS=Oryza sativa subsp. japonica OX=39947 GN=EXPA17 PE=2 SV=2	G	Carbohydrate transport and metabolism	PREDICTED: expansin-A17 [Oryza sativa Japonica Group]
LOC_Os12g38460	8	77	0.178027	1.03263	3.94496e-07	2.91385	up	[T]	Signal transduction mechanisms	Molecular Function: nucleotide binding (GO:0000166);; Molecular Function: nucleic acid binding (GO:0003676);; Molecular Function: single-stranded RNA binding (GO:0003727);; Molecular Function: zinc ion binding (GO:0008270);; Biological Process: cell proliferation (GO:0008283);; Cellular Component: intracellular part (GO:0044424);; Biological Process: response to stimulus (GO:0050896);;	--	--	[R]	General function prediction only	Ankyrin repeats (3 copies);; Ankyrin repeats (many copies);; Ankyrin repeats (many copies);; Ankyrin repeat;; Ankyrin repeat;; OST-HTH/LOTUS domain;; RNA recognition motif. (a.k.a. RRM, RBD, or RNP domain)	Heterogeneous nuclear ribonucleoprotein 1 OS=Arabidopsis thaliana OX=3702 GN=RNP1 PE=1 SV=1	S	Function unknown	RNA recognition motif family protein [Oryza sativa Japonica Group]
LOC_Os09g17540	76	583	1.39731	9.70021	2.22045e-15	2.91176	up	--	--	Cellular Component: plastid (GO:0009536);;	--	--	--	--	F-box-like;; F-box domain	--	--	--	Os09g0344400, partial [Oryza sativa Japonica Group]
LOC_Os03g14170	337	2524	4.43069	30.0879	0	2.91085	up	[Q]	Secondary metabolites biosynthesis, transport and catabolism	Biological Process: very long-chain fatty acid metabolic process (GO:0000038);; Biological Process: sulfur amino acid metabolic process (GO:0000096);; Biological Process: polysaccharide biosynthetic process (GO:0000271);; Cellular Component: extracellular region (GO:0005576);; Cellular Component: nucleus (GO:0005634);; Cellular Component: endoplasmic reticulum (GO:0005783);; Biological Process: a…	K15397|0|osa:4332236|K15397 3-ketoacyl-CoA synthase [EC:2.3.1.199] | (RefSeq) 3-ketoacyl-CoA synthase 1	Fatty acid elongation (ko00062)	--	--	FAE1/Type III polyketide synthase-like protein;; 3-Oxoacyl-[acyl-carrier-protein (ACP)] synthase III C terminal;; Chalcone and stilbene synthases, C-terminal domain	3-ketoacyl-CoA synthase 1 OS=Arabidopsis thaliana OX=3702 GN=KCS1 PE=1 SV=1	I	Lipid transport and metabolism	PREDICTED: 3-ketoacyl-CoA synthase 1 [Oryza sativa Japonica Group]
LOC_Os12g09710	13	114	0.116293	0.981211	6.02481e-09	2.91053	up	[K]	Transcription	Biological Process: defense response (GO:0006952);; Molecular Function: ADP binding (GO:0043531);;	--	--	[T]	Signal transduction mechanisms	NB-ARC domain	Disease resistance protein RPM1 OS=Arabidopsis thaliana OX=3702 GN=RPM1 PE=1 SV=1	S	Function unknown	NB-ARC domain containing protein [Oryza sativa Japonica Group]
LOC_Os04g40730	320	2395	6.6575	45.1398	0	2.90932	up	[R]	General function prediction only	Molecular Function: nucleotide binding (GO:0000166);; Cellular Component: mitochondrion (GO:0005739);; Cellular Component: endoplasmic reticulum (GO:0005783);; Cellular Component: chloroplast (GO:0009507);; Biological Process: embryo development (GO:0009790);; Cellular Component: membrane (GO:0016020);; Biological Process: sterol biosynthetic process (GO:0016126);; Molecular Function: acetoacetyl…	K10251|0|osa:4336202|K10251 17beta-estradiol 17-dehydrogenase / very-long-chain 3-oxoacyl-CoA reductase [EC:1.1.1.62 1.1.1.330] | (RefSeq) very-long-chain 3-oxoacyl-CoA reductase 1	Fatty acid elongation (ko00062);; Biosynthesis of unsaturated fatty acids (ko01040);; Fatty acid metabolism (ko01212)	--	--	short chain dehydrogenase;; Enoyl-(Acyl carrier protein) reductase	Very-long-chain 3-oxoacyl-CoA reductase 1 OS=Arabidopsis thaliana OX=3702 GN=KCR1 PE=1 SV=1	S	Function unknown	PREDICTED: very-long-chain 3-oxoacyl-CoA reductase 1 [Oryza sativa Japonica Group]
LOC_Os03g54130	4	47	0.057715	0.795116	5.73622e-05	2.90847	up	[O]	Posttranslational modification, protein turnover, chaperones	Molecular Function: protein binding (GO:0005515);; Cellular Component: nucleus (GO:0005634);; Cellular Component: mitochondrion (GO:0005739);; Biological Process: proteolysis (GO:0006508);; Biological Process: response to osmotic stress (GO:0006970);; Molecular Function: cysteine-type peptidase activity (GO:0008234);; Cellular Component: plasmodesma (GO:0009506);; Cellular Component: chloroplast …	--	--	[O]	Posttranslational modification, protein turnover, chaperones	Papain family cysteine protease;; Cathepsin propeptide inhibitor domain (I29)	Senescence-specific cysteine protease SAG39 OS=Oryza sativa subsp. indica OX=39946 GN=OsI_14861 PE=3 SV=1	O	Posttranslational modification, protein turnover, chaperones	PREDICTED: senescence-specific cysteine protease SAG39-like [Oryza sativa Japonica Group]
LOC_Os06g49750	244	1829	5.09295	34.598	0	2.90829	up	--	--	Molecular Function: protein binding (GO:0005515);; Cellular Component: nucleus (GO:0005634);; Biological Process: cellular process (GO:0009987);; Cellular Component: intracellular organelle part (GO:0044446);; Biological Process: response to karrikin (GO:0080167);;	--	--	[R]	General function prediction only	Kelch motif	F-box/kelch-repeat protein SKIP25 OS=Arabidopsis thaliana OX=3702 GN=SKIP25 PE=1 SV=1	S	Function unknown	PREDICTED: F-box/kelch-repeat protein SKIP25 [Oryza sativa Japonica Group]
LOC_Os05g04240	14	121	0.231441	1.91925	3.32987e-09	2.90545	up	[IR]	Lipid transport and metabolism;; General function prediction only	Molecular Function: cholinesterase activity (GO:0004104);; Molecular Function: alpha-L-fucosidase activity (GO:0004560);; Biological Process: lipid metabolic process (GO:0006629);; Cellular Component: plant-type cell wall (GO:0009505);; Cellular Component: chloroplast stroma (GO:0009570);; Cellular Component: cytoplasmic vesicle (GO:0016023);; Molecular Function: lipase activity (GO:0016298);; Mo…	--	--	--	--	GDSL-like Lipase/Acylhydrolase	GDSL esterase/lipase At1g09390 OS=Arabidopsis thaliana OX=3702 GN=At1g09390 PE=2 SV=1	S	Function unknown	PREDICTED: GDSL esterase/lipase At1g09390 [Oryza sativa Japonica Group]
LOC_Os04g56050	7	69	0.184578	1.65453	1.34063e-06	2.90289	up	--	--	Biological Process: cell morphogenesis involved in differentiation (GO:0000904);; Biological Process: defense response to insect (GO:0002213);; Molecular Function: transcription factor activity, sequence-specific DNA binding (GO:0003700);; Molecular Function: chitinase activity (GO:0004568);; Molecular Function: structural constituent of cell wall (GO:0005199);; Molecular Function: protein bindin…	--	--	--	--	--	--	--	--	hypothetical protein OsI_17721 [Oryza sativa Indica Group]
LOC_Os02g52670	731	5423	21.8008	146.481	0	2.90246	up	--	--	Biological Process: MAPK cascade (GO:0000165);; Biological Process: respiratory burst involved in defense response (GO:0002679);; Molecular Function: DNA binding (GO:0003677);; Molecular Function: transcription factor activity, sequence-specific DNA binding (GO:0003700);; Cellular Component: nucleus (GO:0005634);; Cellular Component: nucleolus (GO:0005730);; Cellular Component: plasma membrane (G…	--	--	--	--	AP2 domain	Ethylene-responsive transcription factor ERF112 OS=Arabidopsis thaliana OX=3702 GN=ERF112 PE=1 SV=1	S	Function unknown	PREDICTED: ethylene-responsive transcription factor ERF109 [Oryza sativa Japonica Group]
LOC_Os03g50210	1016	7528	19.0548	127.525	0	2.90196	up	--	--	Cellular Component: mitochondrion (GO:0005739);; Cellular Component: cell part (GO:0044464);;	--	--	[Z]	Cytoskeleton	Regulator of Vps4 activity in the MVB pathway	--	S	Function unknown	PREDICTED: uncharacterized protein LOC4333874 [Oryza sativa Japonica Group]
LOC_Os02g31867	89	675	1.57001	10.8029	1.11022e-15	2.90166	up	--	--	Biological Process: cell morphogenesis (GO:0000902);; Molecular Function: catalytic activity (GO:0003824);; Biological Process: cell growth (GO:0016049);; Biological Process: cellular metabolic process (GO:0044237);; Biological Process: root development (GO:0048364);; Biological Process: cell development (GO:0048468);; Biological Process: response to stimulus (GO:0050896);; Biological Process: de…	--	--	--	--	--	--	S	Function unknown	PREDICTED: formin-like protein 16 [Oryza sativa Japonica Group]
LOC_Os06g46799	533	3956	11.2341	75.6176	0	2.90145	up	--	--	Biological Process: immune system process (GO:0002376);; Molecular Function: peroxidase activity (GO:0004601);; Cellular Component: nucleus (GO:0005634);; Cellular Component: endoplasmic reticulum (GO:0005783);; Biological Process: iron ion transport (GO:0006826);; Biological Process: response to oxidative stress (GO:0006979);; Biological Process: response to desiccation (GO:0009269);; Biological…	K00430|0|osa:4341861|K00430 peroxidase [EC:1.11.1.7] | (RefSeq) peroxidase 3	Phenylpropanoid biosynthesis (ko00940)	--	--	Peroxidase	Peroxidase 3 OS=Arabidopsis thaliana OX=3702 GN=PER3 PE=2 SV=1	G	Carbohydrate transport and metabolism	PREDICTED: peroxidase 3 [Oryza sativa Japonica Group]
LOC_Os12g43580	1902	14038	24.8019	165.724	0	2.89788	up	--	--	Cellular Component: plasma membrane (GO:0005886);; Cellular Component: intracellular organelle (GO:0043229);; Biological Process: single-organism cellular process (GO:0044763);;	--	--	--	--	--	--	S	Function unknown	PREDICTED: uncharacterized protein LOC4352864 [Oryza sativa Japonica Group]
LOC_Os03g51350	5	54	0.118685	1.41205	1.61807e-05	2.89767	up	--	--	Cellular Component: mitochondrion (GO:0005739);; Cellular Component: chloroplast (GO:0009507);;	--	--	--	--	--	--	S	Function unknown	PREDICTED: uncharacterized protein LOC4333949 [Oryza sativa Japonica Group]
LOC_Os01g18220	52	400	0.829768	5.85633	3.9968e-14	2.89618	up	--	--	Biological Process: primary metabolic process (GO:0044238);; Biological Process: cellular macromolecule metabolic process (GO:0044260);; Cellular Component: cell part (GO:0044464);; Biological Process: single-organism cellular process (GO:0044763);;	--	--	--	--	--	--	S	Function unknown	PREDICTED: uncharacterized protein LOC4327913 [Oryza sativa Japonica Group]
LOC_Os04g57860	33	260	0.411057	2.98983	1.54921e-12	2.89561	up	[G]	Carbohydrate transport and metabolism	Cellular Component: extracellular region (GO:0005576);; Molecular Function: cellulase activity (GO:0008810);; Biological Process: trichoblast differentiation (GO:0010054);; Cellular Component: cytoplasmic vesicle (GO:0016023);; Biological Process: cellulose catabolic process (GO:0030245);; Molecular Function: carbohydrate binding (GO:0030246);;	--	--	--	--	Glycosyl hydrolase family 9;; Carbohydrate binding domain CBM49	Endoglucanase 13 OS=Oryza sativa subsp. japonica OX=39947 GN=GLU6 PE=2 SV=1	G	Carbohydrate transport and metabolism	PREDICTED: endoglucanase 13 [Oryza sativa Japonica Group]
LOC_Os09g18410	9	83	0.098572	1.15719	2.1623e-07	2.88957	up	--	--	Molecular Function: transaminase activity (GO:0008483);;	--	--	--	--	Plant mobile domain;; Protein of unknown function (DUF1409)	--	--	--	Os09g0353500 [Oryza sativa Japonica Group]
LOC_Os03g19290	6	61	0.143238	1.54899	5.12872e-06	2.88929	up	--	--	Biological Process: amino acid transmembrane transport (GO:0003333);; Cellular Component: mitochondrial inner membrane presequence translocase complex (GO:0005744);; Biological Process: response to stress (GO:0006950);; Biological Process: response to carbohydrate (GO:0009743);; Biological Process: protein transport (GO:0015031);; Molecular Function: amino acid transmembrane transporter activity …	--	--	--	--	Tim17/Tim22/Tim23/Pmp24 family	Outer envelope pore protein 16-2, chloroplastic OS=Arabidopsis thaliana OX=3702 GN=OEP162 PE=2 SV=1	O	Posttranslational modification, protein turnover, chaperones	PREDICTED: outer envelope pore protein 16-2, chloroplastic [Oryza sativa Japonica Group]
LOC_Os01g46140	3	39	0.104399	1.35323	0.000343949	2.88873	up	--	--	Cellular Component: cell wall (GO:0005618);; Cellular Component: vacuole (GO:0005773);; Biological Process: lipid metabolic process (GO:0006629);; Cellular Component: cytoplasmic vesicle (GO:0016023);; Molecular Function: hydrolase activity, acting on ester bonds (GO:0016788);; Biological Process: primary metabolic process (GO:0044238);; Biological Process: single-organism cellular process (GO:00…	--	--	--	--	--	GDSL esterase/lipase At1g28600 OS=Arabidopsis thaliana OX=3702 GN=At1g28600 PE=2 SV=1	--	--	unknown protein [Oryza sativa Japonica Group]
LOC_Os01g23440	10	90	0.11668	1.01222	9.59915e-08	2.88445	up	--	--	Cellular Component: membrane (GO:0016020);; Cellular Component: cytoplasmic vesicle (GO:0016023);;	--	--	--	--	Domain of unknown function (DUF4220);; Protein of unknown function, DUF594	--	S	Function unknown	Os01g0336300 [Oryza sativa Japonica Group]
LOC_Os03g25360	30	236	0.744855	5.41902	4.53337e-12	2.88405	up	--	--	Molecular Function: peroxidase activity (GO:0004601);; Molecular Function: protein binding (GO:0005515);; Cellular Component: Golgi apparatus (GO:0005794);; Cellular Component: cytosol (GO:0005829);; Biological Process: ion transport (GO:0006811);; Biological Process: response to oxidative stress (GO:0006979);; Biological Process: response to desiccation (GO:0009269);; Biological Process: respons…	K00430|0|osa:4332928|K00430 peroxidase [EC:1.11.1.7] | (RefSeq) peroxidase 2	Phenylpropanoid biosynthesis (ko00940)	--	--	Peroxidase	Peroxidase 2 OS=Zea mays OX=4577 GN=PER2 PE=2 SV=1	S	Function unknown	PREDICTED: peroxidase 2 [Oryza sativa Japonica Group]
LOC_Os01g57610	7	68	0.063633	0.638595	1.79498e-06	2.88261	up	[HJ]	Coenzyme transport and metabolism;; Translation, ribosomal structure and biogenesis	Biological Process: MAPK cascade (GO:0000165);; Biological Process: response to molecule of bacterial origin (GO:0002237);; Biological Process: respiratory burst involved in defense response (GO:0002679);; Cellular Component: nucleus (GO:0005634);; Biological Process: regulation of transcription, DNA-templated (GO:0006355);; Biological Process: protein targeting to membrane (GO:0006612);; Biologi…	K14487|0|osa:4327043|K14487 auxin responsive GH3 gene family | (RefSeq) GH3.1, OsGH3-1; probable indole-3-acetic acid-amido synthetase GH3.1	Plant hormone signal transduction (ko04075)	--	--	GH3 auxin-responsive promoter	Probable indole-3-acetic acid-amido synthetase GH3.1 OS=Oryza sativa subsp. japonica OX=39947 GN=GH3.1 PE=2 SV=1	S	Function unknown	PREDICTED: probable indole-3-acetic acid-amido synthetase GH3.1 [Oryza sativa Japonica Group]
LOC_Os02g52210	2759	20140	48.6523	325.037	0	2.88253	up	--	--	Molecular Function: zinc ion binding (GO:0008270);; Biological Process: cellular process (GO:0009987);; Cellular Component: cytoplasmic vesicle (GO:0016023);; Molecular Function: ligase activity (GO:0016874);; Biological Process: response to oxygen-containing compound (GO:1901700);;	--	--	[O]	Posttranslational modification, protein turnover, chaperones	Ring finger domain;; RING-like zinc finger;; Zinc finger, C3HC4 type (RING finger);; RING-H2 zinc finger domain;; Zinc finger, C3HC4 type (RING finger);; RING-type zinc-finger;; Anaphase-promoting complex subunit 11 RING-H2 finger	E3 ubiquitin-protein ligase ATL31 OS=Arabidopsis thaliana OX=3702 GN=ATL31 PE=1 SV=2	O	Posttranslational modification, protein turnover, chaperones	PREDICTED: RING-H2 finger protein ATL29 isoform X1 [Oryza sativa Japonica Group]
LOC_Os01g43774	331	2430	4.63626	29.545	0	2.88186	up	[QV]	Secondary metabolites biosynthesis, transport and catabolism;; Defense mechanisms	Biological Process: transition metal ion transport (GO:0000041);; Molecular Function: monooxygenase activity (GO:0004497);; Molecular Function: iron ion binding (GO:0005506);; Cellular Component: mitochondrion (GO:0005739);; Cellular Component: endoplasmic reticulum (GO:0005783);; Molecular Function: steroid hydroxylase activity (GO:0008395);; Molecular Function: electron carrier activity (GO:000…	--	--	[QI]	Secondary metabolites biosynthesis, transport and catabolism;; Lipid transport and metabolism	Cytochrome P450	Cytochrome P450 72A15 OS=Arabidopsis thaliana OX=3702 GN=CYP72A15 PE=2 SV=1	Q	Secondary metabolites biosynthesis, transport and catabolism	hypothetical protein OsI_02940 [Oryza sativa Indica Group]
LOC_Os04g51150	1371	10006	18.4785	125.178	0	2.88102	up	[H]	Coenzyme transport and metabolism	Molecular Function: protein binding (GO:0005515);; Cellular Component: mitochondrion (GO:0005739);; Cellular Component: mitochondrial inner membrane (GO:0005743);; Molecular Function: alternative oxidase activity (GO:0009916);; Cellular Component: integral component of membrane (GO:0016021);; Biological Process: electron transport chain (GO:0022900);; Molecular Function: metal ion binding (GO:004…	K17893|0|osa:4336874|K17893 ubiquinol oxidase [EC:1.10.3.11] | (RefSeq) AOX1a; ubiquinol oxidase 2, mitochondrial	--	--	--	Alternative oxidase	Ubiquinol oxidase 1a, mitochondrial OS=Oryza sativa subsp. japonica OX=39947 GN=AOX1A PE=2 SV=1	S	Function unknown	PREDICTED: ubiquinol oxidase 2, mitochondrial [Oryza sativa Japonica Group]
LOC_Os04g44460	100	745	2.69702	18.2299	9.99201e-16	2.88002	up	--	--	Molecular Function: sulfotransferase activity (GO:0008146);; Biological Process: response to abiotic stimulus (GO:0009628);; Biological Process: jasmonic acid metabolic process (GO:0009694);; Biological Process: response to cytokinin (GO:0009735);; Biological Process: hormone-mediated signaling pathway (GO:0009755);; Biological Process: flavonoid metabolic process (GO:0009812);; Biological Proces…	--	--	[R]	General function prediction only	Sulfotransferase domain;; Sulfotransferase family	Cytosolic sulfotransferase 8 OS=Arabidopsis thaliana OX=3702 GN=SOT8 PE=2 SV=1	S	Function unknown	PREDICTED: cytosolic sulfotransferase 8 [Oryza sativa Japonica Group]
LOC_Os02g56370	83	621	0.932527	6.3553	2.88658e-15	2.8795	up	--		Molecular Function: protein serine/threonine kinase activity (GO:0004674);; Molecular Function: calcium ion binding (GO:0005509);; Molecular Function: ATP binding (GO:0005524);; Cellular Component: extracellular region (GO:0005576);; Cellular Component: plasma membrane (GO:0005886);; Biological Process: protein phosphorylation (GO:0006468);; Biological Process: defense response (GO:0006952);; Bio…	--	--	--	--	Protein kinase domain;; Protein tyrosine kinase;; Wall-associated receptor kinase galacturonan-binding;; Calcium-binding EGF domain	Wall-associated receptor kinase 5 OS=Arabidopsis thaliana OX=3702 GN=WAK5 PE=2 SV=1	T	Signal transduction mechanisms	PREDICTED: wall-associated receptor kinase 2 [Oryza sativa Japonica Group]
LOC_Os08g43150	4	46	0.132249	1.77988	8.19577e-05	2.87912	up	--	--	--	--	--	--	--	--	--	--	--	unknown protein [Oryza sativa Japonica Group]
LOC_Os11g32510	109	810	1.24755	8.41872	7.77156e-16	2.87908	up	--	--	Biological Process: MAPK cascade (GO:0000165);; Biological Process: response to molecule of bacterial origin (GO:0002237);; Biological Process: respiratory burst involved in defense response (GO:0002679);; Cellular Component: nucleus (GO:0005634);; Cellular Component: mitochondrion (GO:0005739);; Biological Process: regulation of transcription, DNA-templated (GO:0006355);; Biological Process: pro…	K14487|8.01346e-128|osa:4350632|K14487 auxin responsive GH3 gene family | (RefSeq) probable indole-3-acetic acid-amido synthetase GH3.13	Plant hormone signal transduction (ko04075)	--	--	GH3 auxin-responsive promoter	Indole-3-acetic acid-amido synthetase GH3.17 OS=Arabidopsis thaliana OX=3702 GN=GH3.17 PE=1 SV=1	--	--	GH3 auxin-responsive promoter family protein [Oryza sativa Japonica Group]
LOC_Os07g04950	184	1350	6.34343	42.1118	1.11022e-16	2.873	up	--	--	Biological Process: cellular process (GO:0009987);; Cellular Component: membrane (GO:0016020);; Cellular Component: cytoplasmic vesicle (GO:0016023);; Cellular Component: cell periphery (GO:0071944);;	--	--	--	--	--	--	S	Function unknown	PREDICTED: protein app1 [Oryza sativa Japonica Group]
LOC_Os03g59440	9	82	0.291214	2.38662	2.80939e-07	2.87263	up	--	--	Cellular Component: extracellular region (GO:0005576);; Cellular Component: cell wall (GO:0005618);; Biological Process: defense response (GO:0006952);; Biological Process: suberin biosynthetic process (GO:0010345);; Cellular Component: cytoplasmic vesicle (GO:0016023);; Biological Process: single-organism cellular process (GO:0044763);; Biological Process: organonitrogen compound metabolic proce…	--	--	--	--	Dirigent-like protein	Dirigent protein 15 OS=Arabidopsis thaliana OX=3702 GN=DIR15 PE=3 SV=1	S	Function unknown	PREDICTED: dirigent protein 15 [Oryza sativa Japonica Group]
LOC_Os01g63200	508	3684	7.38225	48.6751	0	2.8677	up	[DPM]	Cell cycle control, cell division, chromosome partitioning;; Inorganic ion transport and metabolism;; Cell wall/membrane/envelope biogenesis	Molecular Function: copper ion binding (GO:0005507);; Biological Process: iron ion transport (GO:0006826);; Biological Process: cellular response to iron ion starvation (GO:0010106);; Biological Process: response to nitrate (GO:0010167);; Biological Process: vegetative to reproductive phase transition of meristem (GO:0010228);; Biological Process: nitrate transport (GO:0015706);; Cellular Compone…	--	--	[Q]	Secondary metabolites biosynthesis, transport and catabolism	Multicopper oxidase;; Multicopper oxidase;; Multicopper oxidase	Laccase-8 OS=Oryza sativa subsp. japonica OX=39947 GN=LAC8 PE=3 SV=2	Q	Secondary metabolites biosynthesis, transport and catabolism	PREDICTED: laccase-8 [Oryza sativa Japonica Group]
LOC_Os07g13800	123	899	2.34623	15.5782	6.66134e-16	2.85864	up	[G]	Carbohydrate transport and metabolism	Cellular Component: mitochondrion (GO:0005739);; Biological Process: DNA metabolic process (GO:0006259);; Biological Process: response to stress (GO:0006950);; Biological Process: metabolic process (GO:0008152);; Biological Process: fatty acid catabolic process (GO:0009062);; Biological Process: cytokinin metabolic process (GO:0009690);; Molecular Function: cytokinin 7-beta-glucosyltransferase ac…	--	--	[GC]	Carbohydrate transport and metabolism;; Energy production and conversion	UDP-glucoronosyl and UDP-glucosyl transferase	UDP-glycosyltransferase 76B1 OS=Arabidopsis thaliana OX=3702 GN=UGT76B1 PE=2 SV=1	S	Function unknown	PREDICTED: UDP-glycosyltransferase 76C2 [Oryza sativa Japonica Group]
LOC_Os06g42120	8	74	0.176289	1.46366	9.02756e-07	2.85846	up	--	--	Molecular Function: sulfotransferase activity (GO:0008146);; Biological Process: response to abiotic stimulus (GO:0009628);; Biological Process: jasmonic acid metabolic process (GO:0009694);; Biological Process: response to cytokinin (GO:0009735);; Biological Process: hormone-mediated signaling pathway (GO:0009755);; Biological Process: flavonoid metabolic process (GO:0009812);; Biological Proces…	--	--	[R]	General function prediction only	Sulfotransferase domain;; Sulfotransferase family	Cytosolic sulfotransferase 16 OS=Arabidopsis thaliana OX=3702 GN=SOT16 PE=1 SV=1	S	Function unknown	putative steroid sulfotransferase [Oryza sativa Japonica Group]
LOC_Os07g38840	678	4865	5.74957	39.3473	0	2.85406	up	--	--	Cellular Component: intracellular membrane-bounded organelle (GO:0043231);;	--	--	--	--	Vacuolar protein sorting-associated protein 62	--	S	Function unknown	PREDICTED: uncharacterized protein LOC4343701 [Oryza sativa Japonica Group]
LOC_Os04g08550	24	188	0.458385	3.32036	6.25756e-11	2.85267	up	[Q]	Secondary metabolites biosynthesis, transport and catabolism	Cellular Component: nucleus (GO:0005634);; Cellular Component: cytosol (GO:0005829);; Biological Process: iron ion transport (GO:0006826);; Molecular Function: alcohol dehydrogenase (NADP+) activity (GO:0008106);; Biological Process: response to cold (GO:0009409);; Biological Process: response to water deprivation (GO:0009414);; Cellular Component: chloroplast (GO:0009507);; Biological Process: r…	--	--	[R]	General function prediction only	Aldo/keto reductase family	Deoxymugineic acid synthase 1 OS=Zea mays OX=4577 GN=DMAS1 PE=1 SV=1	S	Function unknown	PREDICTED: probable NAD(P)H-dependent oxidoreductase 1 [Oryza sativa Japonica Group]
LOC_Os04g15920	135	978	2.30315	15.1219	5.55112e-16	2.84825	up	[G]	Carbohydrate transport and metabolism	Biological Process: defense response to insect (GO:0002213);; Molecular Function: glutamate-cysteine ligase activity (GO:0004357);; Cellular Component: mitochondrion (GO:0005739);; Biological Process: gluconeogenesis (GO:0006094);; Biological Process: glycolytic process (GO:0006096);; Biological Process: glutathione biosynthetic process (GO:0006750);; Biological Process: amino acid transport (GO:…	K00083|0|osa:4335223|K00083 cinnamyl-alcohol dehydrogenase [EC:1.1.1.195] | (RefSeq) CAD6, OsCAD6; probable cinnamyl alcohol dehydrogenase 6	Phenylpropanoid biosynthesis (ko00940)	[Q]	Secondary metabolites biosynthesis, transport and catabolism	Alcohol dehydrogenase GroES-like domain;; Zinc-binding dehydrogenase;; D-isomer specific 2-hydroxyacid dehydrogenase, NAD binding domain	Probable cinnamyl alcohol dehydrogenase 6 OS=Oryza sativa subsp. japonica OX=39947 GN=CAD6 PE=2 SV=2	C	Energy production and conversion	PREDICTED: probable cinnamyl alcohol dehydrogenase 6 [Oryza sativa Japonica Group]
LOC_Os05g48690	912	6504	13.5465	107.308	0	2.84646	up	--	--	Molecular Function: DNA binding (GO:0003677);; Molecular Function: chromatin binding (GO:0003682);; Cellular Component: nucleus (GO:0005634);; Biological Process: regulation of transcription, DNA-templated (GO:0006355);; Biological Process: cellular protein modification process (GO:0006464);; Biological Process: circadian rhythm (GO:0007623);; Biological Process: response to salt stress (GO:00096…	--	--	[K]	Transcription	Myb/SANT-like DNA-binding domain	Trihelix transcription factor ASIL2 OS=Arabidopsis thaliana OX=3702 GN=ASIL2 PE=1 SV=1	K	Transcription	PREDICTED: trihelix transcription factor ASIL2 [Oryza sativa Japonica Group]
LOC_Os03g03350	16	130	0.318797	2.40223	2.95445e-09	2.84349	up	[G]	Carbohydrate transport and metabolism	Molecular Function: hydrolase activity, hydrolyzing O-glycosyl compounds (GO:0004553);; Molecular Function: polygalacturonase activity (GO:0004650);; Cellular Component: extracellular region (GO:0005576);; Biological Process: carbohydrate metabolic process (GO:0005975);; Biological Process: metabolic process (GO:0008152);; Cellular Component: cytoplasmic vesicle (GO:0016023);; Biological Process:…	--	--	--	--	Glycosyl hydrolases family 28;; Pectate lyase superfamily protein	Probable polygalacturonase OS=Vitis vinifera OX=29760 GN=GSVIVT00026920001 PE=1 SV=1	M	Cell wall/membrane/envelope biogenesis	PREDICTED: probable polygalacturonase [Oryza sativa Japonica Group]
LOC_Os05g26940	6	59	0.109483	1.10042	9.5764e-06	2.84324	up	[T]	Signal transduction mechanisms	Molecular Function: protein serine/threonine kinase activity (GO:0004674);; Molecular Function: calmodulin binding (GO:0005516);; Molecular Function: ATP binding (GO:0005524);; Cellular Component: vacuole (GO:0005773);; Biological Process: protein phosphorylation (GO:0006468);; Biological Process: signal transduction (GO:0007165);; Biological Process: response to pH (GO:0009268);; Biological Proc…	--	--	[T]	Signal transduction mechanisms	Protein kinase domain;; Protein tyrosine kinase;; Kinase-like;; NAF domain	CBL-interacting protein kinase 22 OS=Oryza sativa subsp. japonica OX=39947 GN=CIPK22 PE=2 SV=1	T	Signal transduction mechanisms	PREDICTED: CBL-interacting protein kinase 22 [Oryza sativa Japonica Group]
LOC_Os01g57020	7	66	0.105415	1.02822	3.23116e-06	2.84119	up	--	--	--	--	--	--	--	Domain of unknown function (DUF966)	Protein UPSTREAM OF FLC OS=Arabidopsis thaliana OX=3702 GN=UFC PE=2 SV=1	P	Inorganic ion transport and metabolism	PREDICTED: protein UPSTREAM OF FLC [Oryza sativa Japonica Group]
LOC_Os01g07150	7	66	0.279134	2.74228	3.23116e-06	2.84119	up	--	--	Cellular Component: mitochondrion (GO:0005739);;	--	--	--	--	Domain of unknown function (DUF4228)	--	S	Function unknown	PREDICTED: uncharacterized protein LOC107277399 [Oryza sativa Japonica Group]
LOC_Os09g35020	2117	15017	64.1096	411.753	0	2.84083	up	--	--	Molecular Function: DNA binding (GO:0003677);; Molecular Function: transcription factor activity, sequence-specific DNA binding (GO:0003700);; Cellular Component: nucleus (GO:0005634);; Biological Process: regulation of transcription, DNA-templated (GO:0006355);; Biological Process: response to stress (GO:0006950);; Cellular Component: plastid (GO:0009536);;	--	--	--	--	AP2 domain	Dehydration-responsive element-binding protein 1H OS=Oryza sativa subsp. japonica OX=39947 GN=DREB1H PE=3 SV=1	K	Transcription	PREDICTED: dehydration-responsive element-binding protein 1H [Oryza sativa Japonica Group]
LOC_Os02g40710	151	1086	2.69963	17.6011	5.55112e-16	2.84038	up	[P]	Inorganic ion transport and metabolism	Biological Process: response to hypoxia (GO:0001666);; Cellular Component: extracellular region (GO:0005576);; Cellular Component: nucleus (GO:0005634);; Cellular Component: plasma membrane (GO:0005886);; Biological Process: protein targeting to membrane (GO:0006612);; Biological Process: nucleotide transport (GO:0006862);; Biological Process: ER to Golgi vesicle-mediated transport (GO:0006888);;…	--	--	[P]	Inorganic ion transport and metabolism	Ammonium Transporter Family	Ammonium transporter 1 member 3 OS=Oryza sativa subsp. japonica OX=39947 GN=AMT1-3 PE=2 SV=1	P	Inorganic ion transport and metabolism	PREDICTED: ammonium transporter 1 member 3 [Oryza sativa Japonica Group]
LOC_Os07g41920	9	80	0.326519	2.90267	4.75852e-07	2.83813	up	--	--	Cellular Component: plastid (GO:0009536);; Biological Process: intracellular signal transduction (GO:0035556);; Molecular Function: metal ion binding (GO:0046872);; Molecular Function: protein-disulfide reductase activity (GO:0047134);; Biological Process: oxidation-reduction process (GO:0055114);;	--	--	--	--	C1 domain;; Phorbol esters/diacylglycerol binding domain (C1 domain)	--	--	--	Hypothetical protein [Oryza sativa]
LOC_Os01g70890	47	348	0.918543	6.21379	3.33289e-13	2.83502	up	--	--	Molecular Function: transcription factor activity, sequence-specific DNA binding (GO:0003700);; Cellular Component: nucleus (GO:0005634);; Biological Process: regulation of transcription, DNA-templated (GO:0006355);; Molecular Function: sequence-specific DNA binding (GO:0043565);; Molecular Function: protein heterodimerization activity (GO:0046982);;	--	--	[K]	Transcription	Histone-like transcription factor (CBF/NF-Y) and archaeal histone;; Core histone H2A/H2B/H3/H4	Nuclear transcription factor Y subunit B-5 OS=Arabidopsis thaliana OX=3702 GN=NFYB5 PE=1 SV=1	B	Chromatin structure and dynamics	PREDICTED: nuclear transcription factor Y subunit B-1 [Oryza sativa Japonica Group]
LOC_Os06g16350	351	2489	7.1589	47.6793	0	2.83246	up	--	--	Biological Process: defense response to nematode (GO:0002215);; Molecular Function: peroxidase activity (GO:0004601);; Molecular Function: protein binding (GO:0005515);; Cellular Component: cell wall (GO:0005618);; Cellular Component: vacuolar membrane (GO:0005774);; Cellular Component: Golgi apparatus (GO:0005794);; Cellular Component: cytosol (GO:0005829);; Biological Process: response to oxida…	K00430|0|osa:4340745|K00430 peroxidase [EC:1.11.1.7] | (RefSeq) peroxidase 11	Phenylpropanoid biosynthesis (ko00940)	--	--	Peroxidase	Peroxidase 11 OS=Arabidopsis thaliana OX=3702 GN=PER11 PE=1 SV=1	G	Carbohydrate transport and metabolism	PREDICTED: peroxidase 11 [Oryza sativa Japonica Group]
LOC_Os04g51520	23	178	0.508427	3.66991	1.42752e-10	2.83004	up	[G]	Carbohydrate transport and metabolism	Molecular Function: hydrolase activity, hydrolyzing O-glycosyl compounds (GO:0004553);; Cellular Component: extracellular region (GO:0005576);; Cellular Component: cell wall (GO:0005618);; Cellular Component: Golgi apparatus (GO:0005794);; Biological Process: cellular glucan metabolic process (GO:0006073);; Biological Process: response to heat (GO:0009408);; Biological Process: response to cold (…	--	--	--	--	Glycosyl hydrolases family 16;; Xyloglucan endo-transglycosylase (XET) C-terminus	Xyloglucan endotransglycosylase/hydrolase protein 8 OS=Oryza sativa subsp. japonica OX=39947 GN=XTH8 PE=1 SV=1	G	Carbohydrate transport and metabolism	PREDICTED: xyloglucan endotransglycosylase/hydrolase protein 8-like [Oryza sativa Japonica Group]
LOC_Os02g14490	141	1007	2.12751	13.7867	8.88178e-16	2.82876	up	--	--	Molecular Function: DNA binding (GO:0003677);; Molecular Function: chromatin binding (GO:0003682);; Molecular Function: transcription factor activity, sequence-specific DNA binding (GO:0003700);; Molecular Function: protein binding (GO:0005515);; Cellular Component: cell wall (GO:0005618);; Cellular Component: nucleus (GO:0005634);; Biological Process: regulation of transcription, DNA-templated (…	--	--	--	--	Myb-like DNA-binding domain	Putative Myb family transcription factor At1g14600 OS=Arabidopsis thaliana OX=3702 GN=At1g14600 PE=2 SV=2	S	Function unknown	PREDICTED: uncharacterized protein LOC107275964 [Oryza sativa Japonica Group]
LOC_Os08g05480	225	1595	5.5745	35.8929	2.22045e-16	2.82673	up	--	--	Molecular Function: binding (GO:0005488);; Cellular Component: nucleus (GO:0005634);; Biological Process: response to stress (GO:0006950);; Biological Process: response to carbohydrate (GO:0009743);; Biological Process: cellular process (GO:0009987);; Cellular Component: intracellular organelle part (GO:0044446);; Biological Process: single-organism process (GO:0044699);;	--	--	--	--	Phloem protein 2	Putative F-box protein PP2-B2 OS=Arabidopsis thaliana OX=3702 GN=PP2B2 PE=4 SV=2	S	Function unknown	PREDICTED: F-box protein PP2-B10 [Oryza sativa Japonica Group]
LOC_Os06g19800	314	2215	4.26204	19.5193	1.11022e-16	2.8238	up	--	--	Cellular Component: intracellular membrane-bounded organelle (GO:0043231);; Cellular Component: cytoplasmic part (GO:0044444);; Biological Process: response to stimulus (GO:0050896);;	--	--	--	--	BURP domain	BURP domain-containing protein 11 OS=Oryza sativa subsp. japonica OX=39947 GN=BURP11 PE=2 SV=1	S	Function unknown	hypothetical protein OsJ_21077 [Oryza sativa Japonica Group]
LOC_Os03g08880	260	1836	4.85708	31.057	1.11022e-16	2.82313	up	--	--	Molecular Function: purine nucleobase transmembrane transporter activity (GO:0005345);; Biological Process: purine nucleobase transport (GO:0006863);; Cellular Component: plastid (GO:0009536);; Biological Process: cytokinin transport (GO:0010184);; Molecular Function: purine nucleoside transmembrane transporter activity (GO:0015211);; Biological Process: nucleobase-containing compound transport (…	--	--	--	--	Purine nucleobase transmembrane transport	Purine permease 3 OS=Arabidopsis thaliana OX=3702 GN=PUP3 PE=2 SV=1	S	Function unknown	PREDICTED: purine permease 3 [Oryza sativa Japonica Group]
LOC_Os03g24820	71	513	0.783175	5.12073	2.68674e-14	2.82283	up	--	--	Biological Process: cellular process (GO:0009987);; Cellular Component: membrane (GO:0016020);; Cellular Component: nuclear part (GO:0044428);;	--	--	--	--	--	--	S	Function unknown	PREDICTED: uncharacterized protein LOC4332896 [Oryza sativa Japonica Group]
Oryza_sativa_newGene_524	37	275	0.539584	3.37899	2.81886e-12	2.82246	up	--	--	--	K11137|0|osa:9271042|K11137 telomere length regulation protein | (RefSeq) telomere length regulation protein TEL2 homolog	--	[S]	Function unknown	Telomere length regulation protein	Probable protein phosphatase 2C 19 OS=Oryza sativa subsp. japonica OX=39947 GN=Os02g0599700 PE=3 SV=2	S	Function unknown	PREDICTED: telomere length regulation protein TEL2 homolog isoform X2 [Oryza sativa Japonica Group]
LOC_Os06g29340	34	254	0.333867	2.48083	5.64271e-12	2.8224	up	[M]	Cell wall/membrane/envelope biogenesis	Biological Process: developmental process involved in reproduction (GO:0003006);; Molecular Function: protein kinase activity (GO:0004672);; Molecular Function: protein serine/threonine kinase activity (GO:0004674);; Molecular Function: binding (GO:0005488);; Molecular Function: ATP binding (GO:0005524);; Cellular Component: plasma membrane (GO:0005886);; Biological Process: protein phosphorylati…	--	--	[T]	Signal transduction mechanisms	Protein kinase domain;; Protein tyrosine kinase	Proline-rich receptor-like protein kinase PERK8 OS=Arabidopsis thaliana OX=3702 GN=PERK8 PE=1 SV=1	T	Signal transduction mechanisms	hypothetical protein OsJ_21402 [Oryza sativa Japonica Group]
LOC_Os02g03130	5	51	0.162055	1.85315	4.40894e-05	2.81918	up	--	--	Cellular Component: cytoplasmic vesicle (GO:0016023);;	--	--	--	--	--	--	S	Function unknown	PREDICTED: translation initiation factor IF-2 isoform X1 [Oryza sativa Japonica Group]
LOC_Os09g32952	5	51	0.055789	0.625767	4.40894e-05	2.81918	up	[DPM]	Cell cycle control, cell division, chromosome partitioning;; Inorganic ion transport and metabolism;; Cell wall/membrane/envelope biogenesis	Molecular Function: copper ion binding (GO:0005507);; Cellular Component: extracellular region (GO:0005576);; Biological Process: metabolic process (GO:0008152);; Biological Process: response to inorganic substance (GO:0010035);; Cellular Component: cytoplasmic vesicle (GO:0016023);; Molecular Function: oxidoreductase activity (GO:0016491);; Biological Process: single-organism cellular process (G…	--	--	[Q]	Secondary metabolites biosynthesis, transport and catabolism	Multicopper oxidase;; Multicopper oxidase;; Multicopper oxidase	L-ascorbate oxidase OS=Cucumis sativus OX=3659 PE=1 SV=1	Q	Secondary metabolites biosynthesis, transport and catabolism	PREDICTED: L-ascorbate oxidase [Oryza sativa Japonica Group]
LOC_Os03g07180	5	51	0.05536	0.658262	4.40894e-05	2.81918	up	--	--	Biological Process: developmental process involved in reproduction (GO:0003006);; Biological Process: fatty acid catabolic process (GO:0009062);; Biological Process: anatomical structure morphogenesis (GO:0009653);; Biological Process: post-embryonic development (GO:0009791);; Biological Process: embryo development ending in seed dormancy (GO:0009793);; Cellular Component: cytoplasmic vesicle (GO…	--	--	--	--	Late embryogenesis abundant protein	--	S	Function unknown	PREDICTED: late embryogenesis abundant protein, group 3 isoform X1 [Oryza sativa Japonica Group]
LOC_Os02g28200	4	44	0.064431	0.69019	0.000168318	2.81857	up	--	--	Cellular Component: mitochondrion (GO:0005739);; Molecular Function: O-acyltransferase activity (GO:0008374);; Cellular Component: plastid (GO:0009536);; Biological Process: phenylpropanoid metabolic process (GO:0009698);; Molecular Function: transferase activity, transferring acyl groups other than amino-acyl groups (GO:0016747);; Biological Process: primary metabolic process (GO:0044238);; Biol…	--	--	--	--	Transferase family	Phenolic glucoside malonyltransferase 2 OS=Arabidopsis thaliana OX=3702 GN=PMAT2 PE=1 SV=1	--	--	putative anthocyanidin 3-O-glucoside-3&apos;&apos;,6&apos;&apos;-O-dimalonyltransferase [Oryza sativa Japonica Group]
LOC_Os03g58600	4	44	0.024812	0.318069	0.000168318	2.81857	up	--	--	Molecular Function: translation initiation factor activity (GO:0003743);; Molecular Function: endoribonuclease activity (GO:0004521);; Molecular Function: protein binding (GO:0005515);; Cellular Component: nucleolus organizer region (GO:0005731);; Cellular Component: mitochondrion (GO:0005739);; Cellular Component: cytosol (GO:0005829);; Biological Process: DNA methylation (GO:0006306);; Biologic…	K11593|0|osa:4334449|K11593 eukaryotic translation initiation factor 2C | (RefSeq) MEAL1, MEL1, OsMEL1; protein argonaute MEL1	--	[J]	Translation, ribosomal structure and biogenesis	Piwi domain;; N-terminal domain of argonaute;; PAZ domain;; Argonaute linker 1 domain;; Argonaute linker 2 domain;; Mid domain of argonaute	Protein argonaute MEL1 OS=Oryza sativa subsp. japonica OX=39947 GN=MEL1 PE=2 SV=1	J	Translation, ribosomal structure and biogenesis	PREDICTED: protein argonaute MEL1 [Oryza sativa Japonica Group]
LOC_Os07g07300	17	134	0.297212	2.20355	3.05692e-09	2.81114	up	--	--	Cellular Component: membrane (GO:0016020);;	--	--	--	--	--	--	--	--	PREDICTED: uncharacterized protein LOC4342493 [Oryza sativa Japonica Group]
LOC_Os05g30760	16	127	0.426541	3.15888	5.31069e-09	2.81049	up	[I]	Lipid transport and metabolism	Molecular Function: protein binding (GO:0005515);; Cellular Component: plastid (GO:0009536);; Biological Process: jasmonic acid metabolic process (GO:0009694);; Biological Process: salicylic acid metabolic process (GO:0009696);; Biological Process: defense response to fungus, incompatible interaction (GO:0009817);; Biological Process: systemic acquired resistance, salicylic acid mediated signalin…	--	--	--	--	Alpha/beta hydrolase family;; alpha/beta hydrolase fold;; Serine aminopeptidase, S33	Esterase PIR7B OS=Oryza sativa subsp. japonica OX=39947 GN=PIR7B PE=2 SV=2	S	Function unknown	PREDICTED: probable esterase PIR7A isoform X1 [Oryza sativa Japonica Group]
LOC_Os06g39070	95	674	1.57806	10.2214	7.66054e-15	2.80808	up	--	--	Biological Process: metabolic process (GO:0008152);; Molecular Function: transferase activity, transferring hexosyl groups (GO:0016758);; Molecular Function: UDP-glucosyltransferase activity (GO:0035251);; Cellular Component: cytoplasmic part (GO:0044444);; Biological Process: single-organism metabolic process (GO:0044710);; Biological Process: response to stimulus (GO:0050896);; Biological Proce…	--	--	[GC]	Carbohydrate transport and metabolism;; Energy production and conversion	UDP-glucoronosyl and UDP-glucosyl transferase	UDP-glycosyltransferase 73B5 OS=Arabidopsis thaliana OX=3702 GN=UGT73B5 PE=2 SV=1	S	Function unknown	putative phenylpropanoid:glucosyltransferase 2 [Oryza sativa Japonica Group]
LOC_Os04g12970	130	916	1.97528	12.6873	1.88738e-15	2.8074	up	[G]	Carbohydrate transport and metabolism	Cellular Component: cytoplasm (GO:0005737);; Cellular Component: mitochondrion (GO:0005739);; Biological Process: defense response (GO:0006952);; Biological Process: metabolic process (GO:0008152);; Cellular Component: plastid (GO:0009536);; Biological Process: salicylic acid metabolic process (GO:0009696);; Biological Process: flavonoid biosynthetic process (GO:0009813);; Biological Process: sho…	--	--	[GC]	Carbohydrate transport and metabolism;; Energy production and conversion	UDP-glucoronosyl and UDP-glucosyl transferase	UDP-glycosyltransferase 79 OS=Oryza sativa subsp. japonica OX=39947 GN=UGT79 PE=1 SV=2	S	Function unknown	PREDICTED: UDP-glycosyltransferase 74F2 [Oryza sativa Japonica Group]
LOC_Os04g46120	24	182	1.1686	8.31022	1.54471e-10	2.80654	up	--	--	Molecular Function: binding (GO:0005488);; Molecular Function: copper ion binding (GO:0005507);; Molecular Function: electron carrier activity (GO:0009055);; Cellular Component: cytoplasmic vesicle (GO:0016023);; Cellular Component: anchored component of membrane (GO:0031225);; Biological Process: macromolecule metabolic process (GO:0043170);; Cellular Component: intracellular membrane-bounded or…	--	--	--	--	Plastocyanin-like domain	Uclacyanin-3 OS=Arabidopsis thaliana OX=3702 GN=UCC3 PE=2 SV=1	S	Function unknown	PREDICTED: stellacyanin [Oryza sativa Japonica Group]
Oryza_sativa_newGene_120	9	78	0.295399	2.54048	8.09646e-07	2.8028	up	--	--	--	--	--	--	--	--	--	--	--	expressed protein [Oryza sativa Japonica Group]
LOC_Os01g39040	7	64	0.134417	1.21202	5.84873e-06	2.79854	up	--	--	Molecular Function: protein binding (GO:0005515);; Cellular Component: nucleoplasm (GO:0005654);; Cellular Component: mitochondrion (GO:0005739);; Biological Process: regulation of transcription, DNA-templated (GO:0006355);; Cellular Component: plastid (GO:0009536);; Biological Process: determination of bilateral symmetry (GO:0009855);; Biological Process: polarity specification of adaxial/abaxia…	--	--	--	--	Lateral organ boundaries (LOB) domain	Protein ASYMMETRIC LEAVES 2 OS=Arabidopsis thaliana OX=3702 GN=AS2 PE=1 SV=1	--	--	PREDICTED: uncharacterized protein LOC107278430 [Oryza sativa Japonica Group]
LOC_Os03g24650	20	153	0.448567	3.09697	9.76815e-10	2.79433	up	--	--	Molecular Function: magnesium ion binding (GO:0000287);; Cellular Component: mitochondrion (GO:0005739);; Biological Process: phospholipid metabolic process (GO:0006644);; Biological Process: terpenoid metabolic process (GO:0006721);; Biological Process: metabolic process (GO:0008152);; Molecular Function: terpene synthase activity (GO:0010333);; Molecular Function: sesquiterpene synthase activit…	--	--	--	--	Terpene synthase family, metal binding domain	Alpha-copaene synthase OS=Ricinus communis OX=3988 GN=TPS1 PE=1 SV=1	--	--	Terpene synthase family, metal binding domain containing protein, expressed [Oryza sativa Japonica Group]
LOC_Os03g61500	98	688	6.41906	41.175	9.10383e-15	2.79399	up	--	--	Cellular Component: vacuole (GO:0005773);; Cellular Component: plasma membrane (GO:0005886);; Biological Process: response to oxidative stress (GO:0006979);; Biological Process: negative regulation of cell proliferation (GO:0008285);; Biological Process: pollen sperm cell differentiation (GO:0048235);;	--	--	--	--	PLAC8 family	Cell number regulator 10 OS=Zea mays OX=4577 GN=CNR10 PE=2 SV=1	S	Function unknown	PREDICTED: cell number regulator 10 [Oryza sativa Japonica Group]
LOC_Os03g55880	5	50	0.280775	2.95731	6.17965e-05	2.79204	up	--	--	Biological Process: cellular process (GO:0009987);; Cellular Component: nuclear lumen (GO:0031981);;	--	--	--	--	Domain of unknown function (DUF4228)	--	S	Function unknown	PREDICTED: uncharacterized protein LOC4334245 [Oryza sativa Japonica Group]
LOC_Os02g12230	11	91	0.613593	4.87222	1.90332e-07	2.79048	up	--	--	Cellular Component: cytoplasmic vesicle (GO:0016023);;	--	--	--	--	--	--	--	--	hypothetical protein [Oryza sativa Japonica Group]
LOC_Os01g10600	36	262	0.889121	5.73768	6.95166e-12	2.7901	up	[G]	Carbohydrate transport and metabolism	Molecular Function: transporter activity (GO:0005215);; Molecular Function: protein binding (GO:0005515);; Biological Process: transport (GO:0006810);; Biological Process: iron ion transport (GO:0006826);; Cellular Component: plastid (GO:0009536);; Biological Process: cellular response to iron ion starvation (GO:0010106);; Biological Process: response to nitrate (GO:0010167);; Biological Process:…	K09874|1.36863e-162|dosa:Os01t0202800-00|K09874 aquaporin NIP | (RAP-DB) Os01g0202800, NOD26_LIKE_INTRINSIC_PROTEIN_1;2, NIP1;2; Similar to NOD26-like membrane integral protein ZmNIP1-1.	--	[G]	Carbohydrate transport and metabolism	Major intrinsic protein	Aquaporin NIP1-2 OS=Oryza sativa subsp. japonica OX=39947 GN=NIP1-2 PE=2 SV=2	G	Carbohydrate transport and metabolism	hypothetical protein OsI_00806 [Oryza sativa Indica Group]
LOC_Os10g38740	136	946	2.32431	14.6825	2.44249e-15	2.78995	up	[O]	Posttranslational modification, protein turnover, chaperones	Molecular Function: glutathione transferase activity (GO:0004364);; Cellular Component: vacuolar membrane (GO:0005774);; Cellular Component: cytosol (GO:0005829);; Cellular Component: plasma membrane (GO:0005886);; Biological Process: pentose-phosphate shunt (GO:0006098);; Biological Process: glutathione metabolic process (GO:0006749);; Biological Process: response to stress (GO:0006950);; Biolog…	K00799|2.72622e-132|osa:4349207|K00799 glutathione S-transferase [EC:2.5.1.18] | (RefSeq) GSTU6; probable glutathione S-transferase GSTU6	Glutathione metabolism (ko00480)	[O]	Posttranslational modification, protein turnover, chaperones	Glutathione S-transferase, N-terminal domain;; Glutathione S-transferase, N-terminal domain;; Glutathione S-transferase, N-terminal domain;; Glutathione S-transferase, C-terminal domain;; Glutathione S-transferase, C-terminal domain	Probable glutathione S-transferase GSTU6 OS=Oryza sativa subsp. japonica OX=39947 GN=GSTU6 PE=2 SV=2	O	Posttranslational modification, protein turnover, chaperones	PREDICTED: probable glutathione S-transferase GSTU6 [Oryza sativa Japonica Group]
LOC_Os08g41880	792	5431	9.77776	60.7401	1.11022e-16	2.78936	up	[S]	Function unknown	Molecular Function: acid phosphatase activity (GO:0003993);; Molecular Function: protein serine/threonine phosphatase activity (GO:0004722);; Cellular Component: extracellular region (GO:0005576);; Cellular Component: cell wall (GO:0005618);; Biological Process: tryptophan catabolic process (GO:0006569);; Cellular Component: chloroplast (GO:0009507);; Biological Process: systemic acquired resista…	--	--	[G]	Carbohydrate transport and metabolism	Calcineurin-like phosphoesterase;; Iron/zinc purple acid phosphatase-like protein C;; Purple acid Phosphatase, N-terminal domain	Probable inactive purple acid phosphatase 27 OS=Arabidopsis thaliana OX=3702 GN=PAP27 PE=2 SV=1	S	Function unknown	PREDICTED: nucleotide pyrophosphatase/phosphodiesterase [Oryza sativa Japonica Group]
ChrSy.fgenesh.gene.42	16	125	0.153725	1.14696	7.87659e-09	2.78807	up	[R]	General function prediction only	Molecular Function: binding (GO:0005488);; Molecular Function: ATP binding (GO:0005524);; Biological Process: apoptotic process (GO:0006915);; Biological Process: defense response (GO:0006952);; Cellular Component: cytoplasmic vesicle (GO:0016023);; Molecular Function: ADP binding (GO:0043531);; Cellular Component: cell part (GO:0044464);;	--	--	[T]	Signal transduction mechanisms	NB-ARC domain;; Leucine rich repeat	Disease resistance protein RPM1 OS=Arabidopsis thaliana OX=3702 GN=RPM1 PE=1 SV=1	S	Function unknown	PREDICTED: disease resistance protein RPM1-like [Oryza sativa Japonica Group]
LOC_Os06g46680	10	84	0.108166	0.900031	4.34544e-07	2.78787	up	[QV]	Secondary metabolites biosynthesis, transport and catabolism;; Defense mechanisms	Molecular Function: monooxygenase activity (GO:0004497);; Molecular Function: binding (GO:0005488);; Molecular Function: iron ion binding (GO:0005506);; Cellular Component: plasma membrane (GO:0005886);; Biological Process: response to stress (GO:0006950);; Molecular Function: electron carrier activity (GO:0009055);; Biological Process: response to abiotic stimulus (GO:0009628);; Biological Proce…	--	--	[Q]	Secondary metabolites biosynthesis, transport and catabolism	Cytochrome P450	Cytochrome P450 77A3 OS=Glycine max OX=3847 GN=CYP77A3 PE=2 SV=1	Q	Secondary metabolites biosynthesis, transport and catabolism	PREDICTED: cytochrome P450 77A3 [Oryza sativa Japonica Group]
LOC_Os04g33820	232	1600	5.01151	31.3998	5.55112e-16	2.78755	up	--	--	Biological Process: response to stress (GO:0006950);; Biological Process: signal transduction (GO:0007165);; Biological Process: regulation of mitotic cell cycle (GO:0007346);; Molecular Function: cysteine-type peptidase activity (GO:0008234);; Biological Process: response to abiotic stimulus (GO:0009628);; Biological Process: gravitropism (GO:0009630);; Biological Process: response to hormone (G…	--	--	--	--	--	Probable F-box protein At2g36090 OS=Arabidopsis thaliana OX=3702 GN=At2g36090 PE=2 SV=1	S	Function unknown	PREDICTED: probable F-box protein At1g60180 [Oryza sativa Japonica Group]
LOC_Os05g26660	33	241	0.41558	2.79334	1.49594e-11	2.78728	up	[C]	Energy production and conversion	Molecular Function: NADH dehydrogenase activity (GO:0003954);; Molecular Function: NADPH dehydrogenase activity (GO:0003959);; Molecular Function: calcium ion binding (GO:0005509);; Cellular Component: mitochondrial intermembrane space (GO:0005758);; Cellular Component: mitochondrial matrix (GO:0005759);; Cellular Component: peroxisome (GO:0005777);; Biological Process: response to stress (GO:000…	K17871|0|osa:4338442|K17871 NADH:ubiquinone reductase (non-electrogenic) [EC:1.6.5.9] | (RefSeq) external alternative NAD(P)H-ubiquinone oxidoreductase B3, mitochondrial	--	[C]	Energy production and conversion	Pyridine nucleotide-disulphide oxidoreductase;; Pyridine nucleotide-disulphide oxidoreductase	External alternative NAD(P)H-ubiquinone oxidoreductase B3, mitochondrial OS=Arabidopsis thaliana OX=3702 GN=NDB3 PE=2 SV=1	C	Energy production and conversion	PREDICTED: external alternative NAD(P)H-ubiquinone oxidoreductase B3, mitochondrial [Oryza sativa Japonica Group]
LOC_Os05g20100	179	1236	2.669	16.7138	1.11022e-15	2.78515	up	--	--	Cellular Component: mitochondrion (GO:0005739);; Cellular Component: endoplasmic reticulum (GO:0005783);; Biological Process: phosphatidylglycerol biosynthetic process (GO:0006655);; Biological Process: metabolic process (GO:0008152);; Biological Process: anatomical structure morphogenesis (GO:0009653);; Biological Process: flower development (GO:0009908);; Biological Process: cutin biosynthetic …	--	--	--	--	Acyltransferase	Probable glycerol-3-phosphate acyltransferase 3 OS=Arabidopsis thaliana OX=3702 GN=GPAT3 PE=2 SV=1	I	Lipid transport and metabolism	PREDICTED: probable glycerol-3-phosphate acyltransferase 3 [Oryza sativa Japonica Group]
LOC_Os03g25320	90	628	2.60729	16.4586	1.84297e-14	2.78231	up	--	--	Biological Process: transition metal ion transport (GO:0000041);; Molecular Function: peroxidase activity (GO:0004601);; Molecular Function: protein binding (GO:0005515);; Cellular Component: Golgi apparatus (GO:0005794);; Cellular Component: cytosol (GO:0005829);; Biological Process: anion transport (GO:0006820);; Biological Process: response to oxidative stress (GO:0006979);; Biological Process…	--	--	--	--	Peroxidase	Peroxidase 2 OS=Zea mays OX=4577 GN=PER2 PE=2 SV=1	S	Function unknown	Os03g0368600 [Oryza sativa Japonica Group]
LOC_Os08g34800	245	1682	7.23344	45.0449	5.55112e-16	2.78176	up	--	--	Biological Process: response to chitin (GO:0010200);;	--	--	--	--	Cotton fibre expressed protein	--	S	Function unknown	PREDICTED: uncharacterized protein LOC4345718 [Oryza sativa Japonica Group]
LOC_Os04g48870	31	226	0.978917	6.58434	2.98229e-11	2.77882	up	--	--	Cellular Component: microtubule (GO:0005874);; Biological Process: cellular component organization (GO:0016043);; Biological Process: cell growth (GO:0016049);; Cellular Component: cytoplasmic part (GO:0044444);;	K18635|7.47884e-75|osa:107277599|K18635 protein SPIRAL1 and related proteins | (RefSeq) OsJ_15879; protein SPIRAL1-like 4	--	--	--	--	Protein SPIRAL1-like 4 OS=Oryza sativa subsp. japonica OX=39947 GN=Os04g0578300 PE=3 SV=1	S	Function unknown	PREDICTED: protein SPIRAL1-like 4 [Oryza sativa Japonica Group]
LOC_Os02g44730	158	1087	2.05304	12.3768	1.88738e-15	2.77745	up	[G]	Carbohydrate transport and metabolism	Molecular Function: transporter activity (GO:0005215);; Cellular Component: plasma membrane (GO:0005886);; Cellular Component: integral component of membrane (GO:0016021);; Cellular Component: cytoplasmic vesicle (GO:0016023);; Biological Process: transmembrane transport (GO:0055085);;	--	--	[R]	General function prediction only	--	--	G	Carbohydrate transport and metabolism	tetracycline transporter protein-like [Oryza sativa Japonica Group]
LOC_Os02g51730	183	1256	2.40578	14.9795	1.22125e-15	2.77684	up	[R]	General function prediction only	Molecular Function: phosphoprotein phosphatase activity (GO:0004721);; Molecular Function: ubiquitin-protein transferase activity (GO:0004842);; Cellular Component: nuclear envelope (GO:0005635);; Cellular Component: endoplasmic reticulum membrane (GO:0005789);; Biological Process: nucleobase-containing compound metabolic process (GO:0006139);; Biological Process: anion transport (GO:0006820);; B…	--	--	[R]	General function prediction only	Tetratricopeptide repeat;; Tetratricopeptide repeat;; TPR repeat;; Tetratricopeptide repeat;; Tetratricopeptide repeat;; Tetratricopeptide repeat;; Tetratricopeptide repeat;; Tetratricopeptide repeat;; Tetratricopeptide repeat;; Tetratricopeptide repeat	Inactive TPR repeat-containing thioredoxin TTL3 OS=Arabidopsis thaliana OX=3702 GN=TTL3 PE=1 SV=2	O	Posttranslational modification, protein turnover, chaperones	PREDICTED: inactive TPR repeat-containing thioredoxin TTL3 [Oryza sativa Japonica Group]
LOC_Os05g30940	7	63	0.145663	1.34988	7.88522e-06	2.77673	up	--	--	Cellular Component: plastid (GO:0009536);; Biological Process: developmental process (GO:0032502);; Biological Process: single-organism process (GO:0044699);; Cellular Component: cell periphery (GO:0071944);;	--	--	--	--	--	--	--	--	PREDICTED: serrate RNA effector molecule homolog [Oryza sativa Japonica Group]
LOC_Os01g50940	432	2941	5.7552	35.4897	3.33067e-16	2.77546	up	--	--	Molecular Function: DNA binding (GO:0003677);; Molecular Function: transcription factor activity, sequence-specific DNA binding (GO:0003700);; Cellular Component: nucleus (GO:0005634);; Biological Process: defense response (GO:0006952);; Biological Process: response to xenobiotic stimulus (GO:0009410);; Biological Process: photomorphogenesis (GO:0009640);; Biological Process: jasmonic acid metabo…	--	--	--	--	bHLH-MYC and R2R3-MYB transcription factors N-terminal;; Helix-loop-helix DNA-binding domain	Transcription factor ABA-INDUCIBLE bHLH-TYPE OS=Arabidopsis thaliana OX=3702 GN=AIB PE=2 SV=2	K	Transcription	PREDICTED: transcription factor bHLH13 [Oryza sativa Japonica Group]
LOC_Os05g29990	2320	15689	19.7717	121.086	2.22045e-16	2.77203	up	[M]	Cell wall/membrane/envelope biogenesis	Cellular Component: Golgi membrane (GO:0000139);; Molecular Function: binding (GO:0005488);; Cellular Component: endosome (GO:0005768);; Cellular Component: vacuole (GO:0005773);; Cellular Component: vacuolar membrane (GO:0005774);; Cellular Component: trans-Golgi network (GO:0005802);; Cellular Component: cytosol (GO:0005829);; Cellular Component: plasma membrane (GO:0005886);; Biological Proces…	K08678|0|osa:4338546|K08678 UDP-glucuronate decarboxylase [EC:4.1.1.35] | (RefSeq) UXS-5; UDP-glucuronic acid decarboxylase 2	Starch and sucrose metabolism (ko00500);; Amino sugar and nucleotide sugar metabolism (ko00520)	[GM]	Carbohydrate transport and metabolism;; Cell wall/membrane/envelope biogenesis	GDP-mannose 4,6 dehydratase;; NAD dependent epimerase/dehydratase family;; 3-beta hydroxysteroid dehydrogenase/isomerase family;; Male sterility protein;; RmlD substrate binding domain;; Polysaccharide biosynthesis protein	UDP-glucuronic acid decarboxylase 2 OS=Arabidopsis thaliana OX=3702 GN=UXS2 PE=1 SV=1	M	Cell wall/membrane/envelope biogenesis	PREDICTED: UDP-glucuronic acid decarboxylase 2 [Oryza sativa Japonica Group]
LOC_Os05g02390	750	5081	20.0634	123.042	2.22045e-16	2.77164	up	--	--	Biological Process: respiratory burst involved in defense response (GO:0002679);; Molecular Function: protein binding (GO:0005515);; Biological Process: response to oxidative stress (GO:0006979);; Biological Process: response to heat (GO:0009408);; Cellular Component: plastid (GO:0009536);; Biological Process: response to wounding (GO:0009611);; Biological Process: cold acclimation (GO:0009631);;…	--	--	[R]	General function prediction only	C2H2-type zinc finger;; C2H2-type zinc finger	Zinc finger protein ZAT12 OS=Arabidopsis thaliana OX=3702 GN=ZAT12 PE=2 SV=1	S	Function unknown	PREDICTED: zinc finger protein ZAT12 [Oryza sativa Japonica Group]
LOC_Os05g31670	18	137	0.498986	3.58326	3.78614e-09	2.77099	up	--	--	Molecular Function: binding (GO:0005488);; Cellular Component: nucleus (GO:0005634);; Cellular Component: membrane (GO:0016020);; Cellular Component: cytoplasmic vesicle (GO:0016023);; Biological Process: cellular component organization (GO:0016043);; Molecular Function: kinase activity (GO:0016301);; Cellular Component: intrinsic component of membrane (GO:0031224);; Biological Process: primary m…	--	--	--	--	AWPM-19-like family	Membrane protein PM19L OS=Oryza sativa subsp. japonica OX=39947 GN=PM19L PE=2 SV=1	S	Function unknown	PREDICTED: uncharacterized protein LOC4338635 [Oryza sativa Japonica Group]
LOC_Os12g08930	16	123	0.766503	5.66144	1.17127e-08	2.76529	up	--	--	--	--	--	--	--	--	--	S	Function unknown	expressed protein [Oryza sativa Japonica Group]
LOC_Os02g54050	47	331	1.96734	12.5838	1.59761e-12	2.76332	up	--	--	Biological Process: defense response to insect (GO:0002213);; Molecular Function: DNA binding (GO:0003677);; Molecular Function: transcription factor activity, sequence-specific DNA binding (GO:0003700);; Cellular Component: nucleus (GO:0005634);; Cellular Component: cytoplasm (GO:0005737);; Biological Process: regulation of transcription, DNA-templated (GO:0006355);; Biological Process: signal t…	--	--	--	--	AP2 domain	Ethylene-responsive transcription factor ERF017 OS=Arabidopsis thaliana OX=3702 GN=ERF017 PE=2 SV=1	K	Transcription	PREDICTED: ethylene-responsive transcription factor ERF018-like [Oryza sativa Japonica Group]
LOC_Os03g15370	78	539	2.06939	12.7991	6.21725e-14	2.76287	up	[O]	Posttranslational modification, protein turnover, chaperones	Molecular Function: structural constituent of ribosome (GO:0003735);; Cellular Component: nucleus (GO:0005634);; Cellular Component: ribosome (GO:0005840);; Biological Process: translation (GO:0006412);; Molecular Function: metal ion binding (GO:0046872);;	K02927|4.96445e-98|osa:4332312|K02927 large subunit ribosomal protein L40e | (RefSeq) ubiquitin	Ribosome (ko03010)	[J]	Translation, ribosomal structure and biogenesis	Ubiquitin family;; Ribosomal L40e family;; Ubiquitin-2 like Rad60 SUMO-like	Ubiquitin-60S ribosomal protein L40-2 OS=Oryza sativa subsp. japonica OX=39947 GN=Ub-CEP52-2 PE=3 SV=1	J	Translation, ribosomal structure and biogenesis	PREDICTED: ubiquitin [Oryza sativa Japonica Group]
LOC_Os07g48030	46	324	0.936637	5.9817	1.91913e-12	2.76207	up	--	--	Biological Process: defense response to nematode (GO:0002215);; Molecular Function: peroxidase activity (GO:0004601);; Molecular Function: protein binding (GO:0005515);; Cellular Component: extracellular region (GO:0005576);; Cellular Component: cell wall (GO:0005618);; Cellular Component: Golgi apparatus (GO:0005794);; Cellular Component: cytosol (GO:0005829);; Biological Process: flower develop…	K00430|0|osa:4344279|K00430 peroxidase [EC:1.11.1.7] | (RefSeq) OJ1167_G06.126, OJ1409_C08.1, POXGX9, PRX112, peroxidase; peroxidase 2	Phenylpropanoid biosynthesis (ko00940)	--	--	Peroxidase	Peroxidase 2 OS=Oryza sativa subsp. japonica OX=39947 GN=PRX112 PE=2 SV=1	S	Function unknown	PREDICTED: peroxidase 2 [Oryza sativa Japonica Group]
LOC_Os04g33530	11	89	0.166109	1.32186	3.09927e-07	2.75934	up	[T]	Signal transduction mechanisms	Molecular Function: acid phosphatase activity (GO:0003993);; Molecular Function: protein serine/threonine phosphatase activity (GO:0004722);; Cellular Component: extracellular region (GO:0005576);; Cellular Component: vacuole (GO:0005773);; Cellular Component: cytosol (GO:0005829);; Cellular Component: plant-type cell wall (GO:0009505);; Biological Process: proline transport (GO:0015824);; Cellul…	--	--	[G]	Carbohydrate transport and metabolism	Purple acid Phosphatase, N-terminal domain;; Calcineurin-like phosphoesterase;; Iron/zinc purple acid phosphatase-like protein C	Purple acid phosphatase 22 OS=Arabidopsis thaliana OX=3702 GN=PAP22 PE=2 SV=1	S	Function unknown	PREDICTED: purple acid phosphatase 22 [Oryza sativa Japonica Group]
LOC_Os01g62430	1111	7438	35.6604	219.559	2.22045e-16	2.75598	up	--	--	Molecular Function: calcium-dependent phospholipid binding (GO:0005544);; Cellular Component: cytoplasm (GO:0005737);; Cellular Component: plasma membrane (GO:0005886);; Biological Process: protein targeting to membrane (GO:0006612);; Biological Process: pollen development (GO:0009555);; Biological Process: positive regulation of flavonoid biosynthetic process (GO:0009963);; Biological Process: r…	--	--	[R]	General function prediction only	C2 domain	Elicitor-responsive protein 1 OS=Oryza sativa subsp. japonica OX=39947 GN=ERG1 PE=1 SV=1	S	Function unknown	RecName: Full=Elicitor-responsive protein 1; Short=OsERG1; AltName: Full=17 kDa phloem protein; AltName: Full=Fungal elicitor immediate early-responsive gene 1 protein; Short=FIERG1; AltName: Full=RPP17
LOC_Os09g28440	1107	7399	28.3414	171.523	3.33067e-16	2.75359	up	--	--	Biological Process: MAPK cascade (GO:0000165);; Biological Process: respiratory burst involved in defense response (GO:0002679);; Molecular Function: DNA binding (GO:0003677);; Molecular Function: transcription factor activity, sequence-specific DNA binding (GO:0003700);; Molecular Function: protein binding (GO:0005515);; Cellular Component: nucleus (GO:0005634);; Cellular Component: nucleolus (G…	--	--	--	--	AP2 domain	Ethylene-responsive transcription factor ERF109 OS=Arabidopsis thaliana OX=3702 GN=ERF109 PE=1 SV=1	K	Transcription	PREDICTED: ethylene-responsive transcription factor ERF109 [Oryza sativa Japonica Group]
LOC_Os05g41490	25	182	0.497277	3.32455	3.02476e-10	2.75347	up	--	--	Cellular Component: nucleus (GO:0005634);; Biological Process: protein folding (GO:0006457);; Biological Process: response to heat (GO:0009408);; Biological Process: response to water deprivation (GO:0009414);; Biological Process: response to high light intensity (GO:0009644);; Biological Process: response to salt stress (GO:0009651);; Biological Process: abscisic acid-activated signaling pathway…	--	--	[O]	Posttranslational modification, protein turnover, chaperones	F-box-like	EID1-like F-box protein 3 OS=Arabidopsis thaliana OX=3702 GN=EDL3 PE=2 SV=1	O	Posttranslational modification, protein turnover, chaperones	PREDICTED: EID1-like F-box protein 3 [Oryza sativa Japonica Group]
LOC_Os10g32760	1116	7456	13.0783	79.1219	2.22045e-16	2.75301	up	[R]	General function prediction only	Molecular Function: zinc ion binding (GO:0008270);; Cellular Component: nuclear part (GO:0044428);; Biological Process: single-organism cellular process (GO:0044763);; Biological Process: regulation of biological process (GO:0050789);;	--	--	--	--	VWA / Hh protein intein-like;; von Willebrand factor type A domain;; von Willebrand factor type A domain;; von Willebrand factor type A domain;; VWA domain containing CoxE-like protein;; RING-like zinc finger;; Ring finger domain;; Zinc finger, C3HC4 type (RING finger)	Probable E3 ubiquitin-protein ligase WAVH2 OS=Arabidopsis thaliana OX=3702 GN=WAVH2 PE=2 SV=1	S	Function unknown	PREDICTED: uncharacterized protein sll0103 [Oryza sativa Japonica Group]
LOC_Os05g44930	55	381	0.462383	2.9391	7.22755e-13	2.7494	up	[T]	Signal transduction mechanisms	Biological Process: transition metal ion transport (GO:0000041);; Molecular Function: protein serine/threonine kinase activity (GO:0004674);; Molecular Function: ATP binding (GO:0005524);; Biological Process: protein phosphorylation (GO:0006468);; Biological Process: amino acid transport (GO:0006865);; Biological Process: signal transduction (GO:0007165);; Biological Process: detection of biotic …	--	--	--	--	Carbohydrate-binding protein of the ER;; Protein tyrosine kinase;; Protein kinase domain;; Leucine rich repeat	Putative leucine-rich repeat receptor-like protein kinase At2g19210 OS=Arabidopsis thaliana OX=3702 GN=At2g19210 PE=3 SV=1	T	Signal transduction mechanisms	PREDICTED: putative leucine-rich repeat receptor-like protein kinase At2g19210 [Oryza sativa Japonica Group]
[truncated: 3,292 more rows]
