# Supplementary material for: Integrative Transcriptomic and Proteomic Analysis Reveals an Alternative Molecular Network of Glutamine Synthetase 2 Corresponding to Nitrogen Deficiency in Rice (Oryza sativa L.)
Source: Int J Mol Sci. 2021 Jul 18;22(14):7674. doi: 10.3390/ijms22147674 (PMC8304609; doi:10.3390/ijms22147674)
Supplement: Supplementary file 1 [file ijms-22-07674-s001.zip › ijms-1238115-supplementary/Supplementary files/Supplementary Table 5.xlsx]

## Sheet: KEGG_enrichment
#Pathway	KO	Enrichment_Factor	Q-value	Gene_Number
Phenylpropanoid biosynthesis	ko00940	3.36545	1.61025e-10	54
Photosynthesis - antenna proteins	ko00196	6.14921	3.87978e-05	10
Plant-pathogen interaction	ko04626	2.14801	0.000936709	34
Cyanoamino acid metabolism	ko00460	3.07461	0.00798573	14
Diterpenoid biosynthesis	ko00904	2.99151	0.03483	12
Starch and sucrose metabolism	ko00500	1.74123	0.0451378	37
alpha-Linolenic acid metabolism	ko00592	2.66466	0.0702577	13
Glutathione metabolism	ko00480	2.12042	0.0802586	20
Plant hormone signal transduction	ko04075	1.65774	0.0877251	39
Cutin, suberine and wax biosynthesis	ko00073	3.51384	0.105896	8
Photosynthesis	ko00195	1.91124	0.154026	23
Phenylalanine metabolism	ko00360	2.57409	0.157081	12
Nitrogen metabolism	ko00910	2.71289	0.250772	10
Zeatin biosynthesis	ko00908	3.45893	0.506337	6
Fatty acid elongation	ko00062	2.37184	1	9
Flavonoid biosynthesis	ko00941	2.45968	1	8
Sulfur metabolism	ko00920	2.18459	1	9
Cysteine and methionine metabolism	ko00270	1.61821	1	20
Alanine, aspartate and glutamate metabolism	ko00250	2.00518	1	10
Carbon fixation in photosynthetic organisms	ko00710	1.72947	1	15
