# Supplementary material for: Integrative Transcriptomic and Proteomic Analysis Reveals an Alternative Molecular Network of Glutamine Synthetase 2 Corresponding to Nitrogen Deficiency in Rice (Oryza sativa L.)
Source: Int J Mol Sci. 2021 Jul 18;22(14):7674. doi: 10.3390/ijms22147674 (PMC8304609; doi:10.3390/ijms22147674)
Supplement: Supplementary file 1 [file ijms-22-07674-s001.zip › ijms-1238115-supplementary/Supplementary files/Supplementary Table 7.xlsx]

## Sheet: Association_Analysis_Result
Protein ID	Trans_IDs	Sample1_Abund	Sample2_Abund	Pro_FC	log2Pro_FC	T01_FPKM	T02_FPKM	T02_vs_T01_EBSeq_FDR	T02_vs_T01_EBSeq_log2FC	class
sp|Q69VR7|PPT1_ORYSJ	LOC_Os09g12600;	6.59831e+06	2950910	2.23603	1.16094	23.2644	27.2053	0.959631	-0.0585173	P_up_T_normal
sp|Q10NX8|BGAL6_ORYSJ	LOC_Os03g15020;	1.36264e+07	14526258	0.93805	-0.0922633	44.9708	16.0665	4.13e-06	1.69133	P_normal_T_up
sp|Q10M12|40C1_ORYSJ	LOC_Os03g20920;LOC_Os03g21040;LOC_Os09g19490;LOC_Os12g08340;	1.02037e+08	92479809	1.10334	0.14188	235.325	261.349	0.991262	0.00428186	Com_normal
sp|Q08480|KAD4_ORYSJ	Oryza_sativa_newGene_3265;LOC_Os11g20790;	1.88289e+07	15934934	1.18161	0.240759	10.7828	9.82162	0.889865	0.291482	Com_normal
sp|Q06398|GSTU6_ORYSJ	LOC_Os01g37750;LOC_Os10g22070;LOC_Os10g22310;LOC_Os10g38160;LOC_Os10g38340;LOC_Os10g38350;LOC_Os10g38360;LOC_Os10g38470;LOC_Os10g38489;LOC_Os10g38540;LOC_Os10g38580;LOC_Os10g38590;LOC_Os10g38600;LOC_Os10g38610;LOC_Os10g38630;LOC_Os10g38640;LOC_Os10g38660;LOC_Os10g38670;LOC_Os10g38690;LOC_Os10g38700;LOC_Os10g38710;LOC_Os10g38720;LOC_Os10g38730;LOC_Os10g38740;LOC_Os10g38780;LOC_Os01g49710;LOC_Os01g…	1.76318e+06	14382471	0.122593	-3.02805	14.6825	2.32431	2.44e-15	2.78995	P_down_T_up
sp|B9FK36|ACC2_ORYSJ	LOC_Os05g22940;	1.00755e+08	93230588	1.0807	0.11197	21.2565	14.4763	0.738674	0.694236	Com_normal
sp|P25776|ORYA_ORYSJ	Oryza_sativa_newGene_2391;LOC_Os04g55650;	4.95822e+08	429975914	1.15314	0.205568	197.075	117.569	0.40167	0.904442	Com_normal
sp|P0C540|ACT7_ORYSJ	LOC_Os01g64630;	6.09756e+07	55371031	1.10122	0.1391	366.113	308.962	0.979859	0.404207	Com_normal
sp|O04226|P5CS1_ORYSJ	LOC_Os05g38150;	2.86974e+07	26540055	1.08129	0.112747	30.6522	37.3575	0.973719	-0.125932	Com_normal
sp|Q69JW2|NRP2_ORYSJ	LOC_Os02g36710;	0	1614726			31.9583	43.138	0.947915	-0.272616	Com_normal
sp|Q0J035|PANK2_ORYSJ	LOC_Os09g36270;	0	791057			20.2425	18.4692	0.93689	0.340065	Com_normal
sp|P17070|PCNA_ORYSJ	LOC_Os02g56130;	1.1314e+07	10471332	1.08048	0.111667	16.2155	12.0266	0.696622	0.584027	Com_normal
sp|Q6Z9A3|GMPP3_ORYSJ	LOC_Os08g13930;	3.00561e+06	959966	3.13095	1.6466	2.96501	7.83701	0.013771	-1.15389	P_up_T_down
sp|Q9FR35|PRX2C_ORYSJ	LOC_Os01g48420;	7.96763e+07	89849915	0.886771	-0.173367	168.368	138.251	0.943925	0.443466	Com_normal
sp|Q76BW5|XTH8_ORYSJ	LOC_Os04g51520;LOC_Os08g13920;	1.79395e+07	15260920	1.17552	0.233299	349.871	416.789	0.991303	-0.0930073	Com_normal
sp|Q94I55|OST3_ORYSJ	LOC_Os03g36730;	899513	3780938	0.237907	-2.07153	21.134	17.0674	0.847956	0.466229	P_down_T_normal
sp|Q0JMH0|HACL_ORYSJ	LOC_Os01g32080;	4.55319e+06	3846977	1.18358	0.243152	80.2506	54.6203	0.665244	0.74696	Com_normal
sp|Q7XTJ3|ODPA3_ORYSJ	LOC_Os04g02900;	1.05105e+07	17683082	0.594381	-0.75054	17.2474	18.6633	0.957995	0.0455613	Com_normal
sp|P42211|ASPRX_ORYSJ	LOC_Os01g18630;LOC_Os05g04630;LOC_Os11g01360;	9.22363e+07	126620150	0.728449	-0.4571	53.7506	72.6808	0.984409	0.0219668	Com_normal
sp|Q9LD61|PYRB_ORYSJ	LOC_Os08g15030;	0	1691650			2.04251	4.16418	0.28145	-0.851743	Com_normal
sp|Q8GU85|AB40G_ORYSJ	LOC_Os02g21340;LOC_Os02g21350;	0	0			0	0			Com_normal
sp|Q53PC7|COPB1_ORYSJ	LOC_Os11g07280;	1.56557e+07	16107892	0.971925	-0.0410831	23.9435	20.0193	0.92514	0.414499	Com_normal
sp|Q9SMB1|SPD1_ORYSJ	LOC_Os07g22600;	2.23269e+07	27689659	0.806326	-0.310565	30.0783	38.3876	0.956816	-0.192489	Com_normal
sp|Q6ZD89|OMT1_ORYSJ	LOC_Os08g06100;	9.69861e+06	9908456	0.978821	-0.030883	285.867	188.594	0.748596	0.75925	Com_normal
sp|Q6ZIV7|HIR1_ORYSJ	LOC_Os01g40580;LOC_Os08g30790;	3.36424e+07	36245622	0.928179	-0.107525	101.191	106.872	0.980762	0.0815964	Com_normal
sp|Q0JL44|SGT1_ORYSJ	LOC_Os01g32930;LOC_Os01g43540;	4.64894e+06	5670147	0.819897	-0.286485	104.724	116.187	0.982418	0.00942824	Com_normal
sp|Q6YZX6|ACOC_ORYSJ	LOC_Os03g04410;LOC_Os06g19960;LOC_Os08g09200;	2.98705e+08	281209574	1.06221	0.0870744	0	0			Com_normal
sp|Q53LQ0|PDI11_ORYSJ	LOC_Os11g09280;	1.4741e+08	133954798	1.10044	0.138087	140.957	113.138	0.949245	0.47607	Com_normal
sp|Q42972|MDHG_ORYSJ	LOC_Os03g56280;LOC_Os12g43630;	7.49105e+07	44426467	1.68617	0.753749	45.7614	57.9805	0.966659	-0.181945	Com_normal
sp|Q6YUU5|MDR_ORYSJ	LOC_Os03g06600;LOC_Os03g24740;LOC_Os02g09690;LOC_Os02g09720;	4.09593e+07	0			42.2905	35.9657	0.954748	0.396136	Com_normal
sp|Q6Z6S1|API5_ORYSJ	LOC_Os02g20930;	7.20772e+06	3540675	2.03569	1.02552	16.6554	18.6219	0.958766	-0.00171719	P_up_T_normal
sp|Q69TI0|OPR5_ORYSJ	LOC_Os06g11210;	1.45182e+07	13613741	1.06644	0.0928028	110.382	33.4441	1.16e-07	1.8799	P_normal_T_up
sp|Q10E50|PLA23_ORYSJ	LOC_Os03g50030;LOC_Os11g34440;	2.30257e+06	1735896	1.32644	0.407562	27.3257	25.8038	0.94032	0.242104	Com_normal
sp|O24174|BADH1_ORYSJ	LOC_Os04g39020;	9.65051e+06	8782837	1.09879	0.135917	64.1977	88.6646	0.968048	-0.306282	Com_normal
sp|Q5N725|ALFC3_ORYSJ	LOC_Os01g67860;	3.04534e+08	338321688	0.900132	-0.151792	429.571	328.65	0.955424	0.545731	Com_normal
sp|Q9AWZ8|PANB1_ORYSJ	LOC_Os01g12560;	6.49253e+06	0			21.1415	45.6869	0.121928	-0.95052	Com_normal
sp|Q9MAX6|COPE1_ORYSJ	LOC_Os04g52270;	5.99909e+06	7195044	0.833781	-0.26226	33.3938	30.5131	0.941091	0.286122	Com_normal
sp|Q8GT95|PGIP1_ORYSJ	LOC_Os07g38130;LOC_Os08g39940;LOC_Os09g31450;	3.66781e+06	4044487	0.906868	-0.141036	31.9255	23.0399	0.703624	0.628889	Com_normal
sp|Q5JNT6|LCYD2_ORYSJ	LOC_Os01g18660;	133281	7041044	0.018929	-5.72326	44.9063	43.5852	0.964845	0.201857	P_down_T_normal
sp|B8BH95|ITPA_ORYSI	LOC_Os10g31940;	5.93947e+06	1584466	3.74856	1.90634	5.97645	15.598	0.0184849	-1.10994	P_up_T_down
sp|P48494|TPIS_ORYSJ	LOC_Os01g05490;LOC_Os01g62420;	408564258	462564339	0.883259	-0.179092	218.856	304.162	0.98085	-0.314932	Com_normal
sp|Q8H5N9|PIP21_ORYSJ	LOC_Os07g26690;	2.75305e+06	4254210	0.647136	-0.627859	287.583	221.407	0.941227	0.535645	Com_normal
sp|Q10LX4|CML27_ORYSJ	LOC_Os03g21380;	1.04232e+06	6331828	0.164616	-2.60282	408.481	108.978	3.48e-09	2.07523	P_down_T_up
sp|Q2R8Z5|ADH1_ORYSJ	LOC_Os11g10480;	0	822032			11.4508	15.0539	0.928112	-0.236064	Com_normal
sp|Q9FXT4|AGAL_ORYSJ	LOC_Os10g35110;LOC_Os10g35330;	1.89362e+07	16521173	1.14618	0.196832	144.457	202.688	0.975669	-0.330092	Com_normal
sp|A2YZ01|INV7_ORYSI	LOC_Os09g08120;	3.94564e+06	4315215	0.914356	-0.129172	0.800351	0.861609			Com_normal
sp|P35686|RS20_ORYSJ	LOC_Os06g04290;LOC_Os10g08930;	3.89767e+06	4964774	0.785065	-0.349116	57.9966	63.077	0.962137	0.0381303	Com_normal
sp|P93438|METK2_ORYSJ	LOC_Os01g10940;LOC_Os01g22010;LOC_Os07g29440;	1.08101e+07	15253921	0.708679	-0.496796	487.681	456.275	0.99115	0.255014	Com_normal
sp|Q10S72|4CLL4_ORYSJ	LOC_Os03g04000;LOC_Os08g30690;	2.15564e+06	6982408	0.308724	-1.69561	80.6134	34.7665	0.000914781	1.37194	P_down_T_up
sp|P45960|TBB4_ORYSJ	LOC_Os01g59150;	680579	586567	1.16028	0.214468	22.7122	23.9713	0.959557	0.0811123	Com_normal
sp|Q7F4F8|VDAC3_ORYSJ	LOC_Os01g40570;	5.1e+07	42169011	1.20942	0.274314	10.2319	9.64872	0.91071	0.230396	Com_normal
sp|Q2QLY4|METE2_ORYSJ	LOC_Os03g45330;LOC_Os12g42884;	4.67062e+07	51860612	0.90061	-0.151026	60.4111	65.532	0.982918	0.0259744	Com_normal
sp|Q75W16|AROG_ORYSJ	LOC_Os07g42960;	0	13324214			152.884	99.1969	0.660124	0.786026	Com_normal
sp|Q6ZJJ1|APX4_ORYSJ	LOC_Os08g43560;LOC_Os09g36750;	1.60015e+07	18077978	0.88514	-0.176022	39.3702	22.0393	0.126067	0.956405	Com_normal
sp|O24230|EXPB2_ORYSJ	LOC_Os10g40710;	1.2603e+07	22552016	0.558843	-0.839485	57.4683	7.1788	0	3.14804	P_normal_T_up
sp|Q6Z7B0|BIP1_ORYSJ	LOC_Os02g02410;	1.16399e+08	129780392	0.896894	-0.156991	92.2816	46.4483	0.0248389	1.14925	P_normal_T_up
sp|Q9XGP7|OMT15_ORYSJ	LOC_Os08g38900;	9.44694e+07	82847121	1.14028	0.189394	235.618	182.762	0.939431	0.52242	Com_normal
sp|Q94HF1|EIF3K_ORYSJ	LOC_Os03g08450;	1.47105e+06	5003387	0.29401	-1.76606	36.4305	33.9987	0.939791	0.258597	P_down_T_normal
sp|Q6L4F8|GBLPB_ORYSJ	LOC_Os05g47890;	2.35842e+07	23749645	0.993033	-0.0100864	58.2251	94.4912	0.882652	-0.538854	Com_normal
sp|P25778|ORYC_ORYSJ	LOC_Os09g27030;	2.87222e+07	17197546	1.67013	0.739961	157.652	96.078	0.405268	0.873638	Com_normal
sp|Q84P97|VDAC5_ORYSJ	LOC_Os02g27350;LOC_Os03g10510;LOC_Os04g01720;LOC_Os02g21320;	7.70815e+07	60879044	1.26614	0.340439	81.4253	65.5715	0.91618	0.472433	Com_normal
sp|Q69T51|LYP6_ORYSJ	LOC_Os02g53000;LOC_Os06g10660;LOC_Os08g31600;	7.65206e+06	6956971	1.09991	0.137388	5.56418	4.8689	0.856501	0.357706	Com_normal
sp|Q6Z2L5|KPRS1_ORYSJ	LOC_Os02g03540;	0	2591528			10.3422	11.471	0.935945	0.0109741	Com_normal
sp|O64937|EF1A_ORYSJ	LOC_Os03g08010;LOC_Os03g08020;LOC_Os03g08050;	3.33531e+08	323299280	1.03165	0.0449508	600.301	973.368	0.969979	-0.551846	Com_normal
sp|Q67UX7|P2C10_ORYSJ	LOC_Os02g05630;	3.1412e+06	4616090	0.68049	-0.555354	86.2689	86.5778	0.982398	-0.092738	Com_normal
sp|Q7F731|GL11_ORYSJ	LOC_Os01g18170;	3.21891e+07	27047925	1.19008	0.251055	664.86	270.089	0.000574915	1.45888	P_normal_T_up
sp|P29545|EF1B_ORYSJ	LOC_Os07g46750;	6.53541e+07	66257656	0.986363	-0.0198094	166.078	283.212	0.889788	-0.610306	Com_normal
sp|Q7XQ88|STT3B_ORYSJ	LOC_Os04g57890;	7.97462e+06	0			17.8457	24.0195	0.956381	-0.267405	Com_normal
sp|Q43011|ASNS2_ORYSJ	LOC_Os06g15420;	255666	0			32.6645	24.0488	0.797562	0.600693	Com_normal
sp|Q336X9|MPK6_ORYSJ	LOC_Os10g38950;	1.25859e+07	8383428	1.50128	0.586196	28.446	21.8961	0.822328	0.536194	Com_normal
sp|B7FAL5|Y14A_ORYSJ	LOC_Os05g04850;	2.27102e+06	2205044	1.02992	0.0425351	44.0189	50.7659	0.963714	-0.0477608	Com_normal
sp|P37833|AATC_ORYSJ	LOC_Os01g55540;	1.03476e+08	113285424	0.913408	-0.130669	57.6869	40.0212	0.719471	0.68644	Com_normal
sp|Q6H7E4|TRXM1_ORYSJ	LOC_Os02g42700;	5.11907e+06	6133183	0.834652	-0.260753	18.4706	26.4056	0.894182	-0.355031	Com_normal
sp|Q6Z2T3|NIP21_ORYSJ	LOC_Os02g51110;	0	586411			1136.63	1307.73	0.996204	-0.0751234	Com_normal
sp|Q8LQJ8|FTSH5_ORYSJ	LOC_Os01g39260;	8.32746e+06	6285546	1.32486	0.405839	23.9438	26.5411	0.97189	0.00940715	Com_normal
sp|A2WNF5|GLU2B_ORYSI	LOC_Os08g32990;	959643	1043846	0.919334	-0.121339	0	0			Com_normal
sp|Q0JNK5|COPB2_ORYSJ	LOC_Os01g17430;	9.69148e+06	4997425	1.93929	0.955532	38.2839	38.0252	0.975792	0.168964	Com_normal
sp|Q2QMG2|MCCA_ORYSJ	LOC_Os12g41250;	2.51286e+07	16008254	1.56973	0.650512	33.476	34.8803	0.973612	0.0937616	Com_normal
sp|Q5NBT9|TPR1_ORYSJ	LOC_Os01g15020;	8.74758e+06	11919543	0.733885	-0.446374	57.017	65.3293	0.986441	-0.0366364	Com_normal
sp|Q7FAH2|G3PC2_ORYSJ	LOC_Os04g40950;	1.93346e+08	123410818	1.56669	0.647719	146.316	136.003	0.979863	0.21863	Com_normal
sp|Q10S55|HIS1_ORYSJ	LOC_Os03g04169;	8.8127e+06	0			21.6099	34.6748	0.845452	-0.522307	Com_normal
sp|P49027|GBLPA_ORYSJ	LOC_Os01g49290;	1.36209e+08	115967665	1.17455	0.232104	75.3575	71.8859	0.968512	0.227373	Com_normal
sp|Q7DNA1|CHI2_ORYSJ	LOC_Os05g33130;	3.33929e+07	45506280	0.733808	-0.446525	294.733	193.833	0.728076	0.763892	Com_normal
sp|Q2QY12|ACA9_ORYSJ	LOC_Os12g04220;	0	9609080			11.6658	11.7018	0.953729	0.120178	Com_normal
sp|Q337B8|ETFQO_ORYSJ	LOC_Os10g37210;	2.03895e+07	21775158	0.936366	-0.0948555	18.8419	24.7323	0.952005	-0.20835	Com_normal
sp|Q0DJC5|OST1A_ORYSJ	LOC_Os05g23600;	4.88381e+06	10032050	0.486821	-1.03854	18.602	29.2713	0.864668	-0.497617	P_down_T_normal
sp|Q6ZLK0|OST48_ORYSJ	LOC_Os07g10830;	1.5885e+07	11490353	1.38247	0.467243	26.3365	30.2992	0.965175	-0.042188	Com_normal
sp|Q6K5G8|G3PC3_ORYSJ	LOC_Os02g38920;	2.74482e+08	198089154	1.38565	0.470564	213.594	153.649	0.87501	0.634487	Com_normal
sp|Q2R2W2|14334_ORYSJ	LOC_Os11g34450;	4.38942e+07	35748588	1.22786	0.296145	110.499	96.3436	0.96174	0.357093	Com_normal
sp|Q6YZZ6|GL84_ORYSJ	LOC_Os08g08980;	1.58009e+07	14707737	1.07432	0.103428	122.734	50.4254	0.000258367	1.44138	P_normal_T_up
sp|Q6VAK4|OHP2_ORYSJ	LOC_Os09g39400;	0	2887642			33.7526	38.1891	0.959847	-0.0202644	Com_normal
sp|Q10L32|MSRB5_ORYSJ	LOC_Os03g24600;	8.33042e+06	7635602	1.091	0.125647	92.9529	78.0939	0.921415	0.410313	Com_normal
sp|O82451|GSTF2_ORYSJ	LOC_Os01g55830;	2.32071e+08	196196032	1.18285	0.242268	407.413	287.117	0.882149	0.664199	Com_normal
sp|Q6Z2Z4|IF4A3_ORYSJ	LOC_Os02g05330;	1.50064e+07	14422144	1.04051	0.0572964	65.6838	79.2854	0.978137	-0.112113	Com_normal
sp|Q65XK0|ILV5_ORYSJ	LOC_Os01g10300;LOC_Os05g49800;LOC_Os01g46380;LOC_Os02g05780;	1.12716e+07	6346074	1.77615	0.828757	404.183	793.13	0.807428	-0.813037	Com_normal
sp|Q5VQ78|COB21_ORYSJ	LOC_Os06g05180;	3.87945e+07	25612924	1.51464	0.598979	26.4187	30.4186	0.9659	0.142221	Com_normal
sp|Q40665|TBB3_ORYSJ	LOC_Os06g46000;	1.06568e+07	28545358	0.37333	-1.42148	76.3779	107.599	0.966058	-0.334972	P_down_T_normal
sp|Q852M1|ALDO2_ORYSJ	LOC_Os03g57690;	7.0427e+07	104576230	0.673452	-0.570353	226.089	246.151	0.754242	0.779466	Com_normal
sp|Q8S2E5|KPRS3_ORYSJ	LOC_Os01g52530;	3.77348e+06	0			40.3444	16.4483	0.000183212	1.45064	P_normal_T_up
sp|P40393|RIC2_ORYSJ	LOC_Os05g44070;LOC_Os06g35814;LOC_Os01g54590;	1.01939e+07	6065163	1.68072	0.749081	56.4256	63.0044	0.970192	0.000461219	Com_normal
sp|Q10N04|PDI51_ORYSJ	LOC_Os03g17860;	0	3059544			29.4562	46.865	0.815846	-0.509477	Com_normal
sp|Q7XQ12|AMT11_ORYSJ	LOC_Os04g43070;	2.94426e+06	3884531	0.757945	-0.399835	95.6012	29.0194	1.37e-07	1.87832	P_normal_T_up
sp|Q10MX3|ASNS1_ORYSJ	LOC_Os03g18130;	2.04972e+07	23749941	0.863044	-0.212494	140.42	66.6949	0.00864575	1.24776	P_normal_T_up
sp|Q69RJ0|GLTB_ORYSJ	LOC_Os07g46460;	1.22638e+08	68205229	1.79807	0.846448	36.9337	32.8499	0.961721	0.384934	Com_normal
sp|Q658I5|LMBD1_ORYSJ	LOC_Os06g03760;	0	1986094			36.1708	37.041	0.971738	0.125279	Com_normal
sp|Q7F1K9|UGHY_ORYSJ	LOC_Os07g31270;	4.28948e+06	7708212	0.556481	-0.845596	17.4671	35.3169	0.223907	-0.875664	Com_normal
sp|Q109G2|RH12_ORYSJ	LOC_Os10g35990;	9.61743e+06	12423426	0.774136	-0.369341	17.3628	20.8717	0.958877	-0.106216	Com_normal
sp|Q5JNC0|COQ5_ORYSJ	LOC_Os01g74520;	0	1274020			6.27327	7.56843	0.917918	-0.120701	Com_normal
sp|Q6Z6L4|APM1A_ORYSJ	LOC_Os02g12650;	4.46105e+07	67609985	0.659821	-0.599853	60.707	56.555	0.974847	0.261583	Com_normal
sp|Q6ZFU6|NTRB_ORYSJ	LOC_Os02g48290;LOC_Os04g44260;	1.42591e+07	17438546	0.817677	-0.290397	61.9058	49.0888	0.895878	0.493403	Com_normal
sp|Q7XR60|MTK2_ORYSJ	LOC_Os04g57410;	2.61041e+06	17807880	0.146587	-2.77017	13.0773	7.3868	0.430122	0.736199	P_down_T_normal
sp|Q84VG0|CML7_ORYSJ	LOC_Os08g02420;	1.7402e+07	18066938	0.963196	-0.0540987	64.5657	59.2304	0.955847	0.283635	Com_normal
sp|Q9XEA6|CYSK1_ORYSJ	LOC_Os12g42980;	6.99538e+07	85694984	0.816311	-0.292809	80.0667	38.803	0.00873717	1.20365	P_normal_T_up
sp|Q6ES52|TDX_ORYSJ	LOC_Os09g23650;	0	1645096			22.5443	30.2082	0.816926	-0.527634	Com_normal
sp|Q2QMX9|ACA10_ORYSJ	LOC_Os12g39660;	0	24274938			29.9993	26.0855	0.950369	0.360711	Com_normal
sp|Q6H4N0|GT21_ORYSJ	LOC_Os02g32110;	0	7765753			10.7249	10.702	0.93157	0.165564	Com_normal
sp|Q6K9G1|AMT12_ORYSJ	LOC_Os02g40730;LOC_Os04g28270;	3.19507e+06	3951762	0.808518	-0.306648	88.2135	21.8508	2.79e-10	2.17009	P_normal_T_up
sp|Q6Z382|COPG2_ORYSJ	LOC_Os07g10150;	2.36848e+07	17598565	1.34583	0.428502	18.892	14.2376	0.808865	0.566447	Com_normal
sp|Q5VRJ8|PX115_ORYSJ	LOC_Os06g03660;	1.83382e+06	3927897	0.466869	-1.09891	62.2991	52.2839	0.941291	0.404856	P_down_T_normal
sp|P35683|IF4A1_ORYSJ	LOC_Os06g48750;	2.81068e+07	26487938	1.06112	0.0855865	151.791	215.99	0.97823	-0.338324	Com_normal
sp|Q6ESI7|TPPII_ORYSJ	LOC_Os02g44520;	2.9018e+07	40103917	0.723571	-0.466794	17.7034	17.6279	0.96646	0.187238	Com_normal
sp|Q6L4S0|DDB1_ORYSJ	LOC_Os05g51480;	8.93768e+06	6821660	1.31019	0.389777	22.8677	27.4853	0.973643	-0.105174	Com_normal
sp|Q9FVZ7|MSBP1_ORYSJ	LOC_Os10g35870;	1.52804e+07	9751704	1.56695	0.647958	143.95	168.015	0.9817	-0.0635394	Com_normal
sp|P31674|RS15_ORYSJ	LOC_Os03g58430;LOC_Os07g08660;	2.6551e+07	16931228	1.56817	0.649082	96.2169	147.348	0.922463	-0.455185	Com_normal
sp|Q40677|ALFP_ORYSJ	LOC_Os11g07020;LOC_Os12g07210;	0	1245842			20.7737	116.299	9.58e-12	-2.32746	P_normal_T_down
sp|Q7XTT4|NUCL2_ORYSJ	LOC_Os04g52960;LOC_Os04g52980;	1.10539e+07	11539665	0.957905	-0.0620455	38.5248	47.0493	0.974443	-0.134773	Com_normal
sp|B9F676|GLU2A_ORYSJ	LOC_Os03g11720;LOC_Os01g16310;	4.81792e+06	2904284	1.6589	0.730227	31.9508	30.4856	0.967098	0.226945	Com_normal
sp|A0A0P0VG31|DJC16_ORYSJ	LOC_Os02g10180;	1.52985e+06	978615	1.56328	0.644575	13.9783	19.4615	0.927739	-0.307799	Com_normal
sp|Q93XI4|AGUB_ORYSJ	LOC_Os02g33080;	9.74766e+06	3148254	3.09621	1.6305	57.5906	107.474	0.623469	-0.749275	P_up_T_normal
sp|P37834|PER1_ORYSJ	LOC_Os04g53640;LOC_Os05g41990;LOC_Os06g20150;LOC_Os06g29470;LOC_Os07g01370;LOC_Os07g01380;LOC_Os07g01400;LOC_Os07g01410;LOC_Os07g34670;LOC_Os11g43980;	3.20099e+07	29671750	1.0788	0.10943	70.3948	23.4261	1.31e-06	1.74449	P_normal_T_up
sp|P14717|PAL1_ORYSJ	LOC_Os02g41630;LOC_Os04g43760;	9.13212e+07	99834042	0.91473	-0.128582	53.1623	41.879	0.910425	0.503356	Com_normal
sp|P48599|IF4E1_ORYSJ	LOC_Os01g73880;	291617	309584	0.941965	-0.0862546	31.5092	28.6519	0.926819	0.296501	Com_normal
sp|Q43007|PLDA1_ORYSJ	LOC_Os01g07760;LOC_Os03g27370;LOC_Os05g07880;	9.83076e+07	99543954	0.98758	-0.0180305	1.819	1.77358	0.898731	0.195617	Com_normal
sp|A2WPN7|SALT_ORYSI	LOC_Os06g12180;LOC_Os01g24700;LOC_Os01g25160;	0	0			3.11835	0	1.19e-09	4.53608	P_normal_T_up
sp|P37832|TBB7_ORYSJ	LOC_Os03g56810;	2.00531e+07	19777319	1.01395	0.0199808	70.0038	67.9733	0.974513	0.201832	Com_normal
sp|Q10L71|VLN2_ORYSJ	LOC_Os03g24220;	6.09197e+07	66595642	0.914769	-0.128521	25.2741	31.0769	0.97294	-0.00375339	Com_normal
sp|O04985|HBL2_ORYSJ	LOC_Os03g12510;	1.22644e+06	5738042	0.213738	-2.22608	4.36752	2.03583	0.0398413	1.20505	P_down_T_up
sp|Q7XR06|P2C45_ORYSJ	LOC_Os04g56450;	3.37547e+06	3178587	1.06194	0.0867009	27.2134	29.735	0.965192	0.0357893	Com_normal
sp|Q8S6N5|ACC1_ORYSJ	LOC_Os10g21910;	2.57505e+07	0			32.2808	23.3846	0.219749	0.919832	Com_normal
sp|Q9SXF8|PIP13_ORYSJ	LOC_Os02g57720;	3.73079e+06	5522336	0.675581	-0.565799	255.242	348.101	0.98493	-0.288159	Com_normal
sp|Q653T6|SPS1_ORYSJ	LOC_Os06g46450;LOC_Os08g09370;	683398	0			14.005	16.0069	0.949583	0.00435591	Com_normal
sp|Q338P8|CML8_ORYSJ	LOC_Os10g25010;	2.80273e+06	0			23.2947	24.6258	0.948104	0.0798172	Com_normal
sp|Q0INM3|BGA15_ORYSJ	LOC_Os12g24170;	8.05334e+07	59836201	1.3459	0.428569	52.447	48.7453	0.973169	0.254181	Com_normal
sp|H6TFZ4|SUS5_ORYSJ	LOC_Os04g24430;	8.18408e+06	32141250	0.254628	-1.97354	1.28102	0.768659	0.909998	-0.25967	P_down_T_normal
sp|Q67WR2|FCL1_ORYSJ	LOC_Os06g44270;	2.12352e+06	3792396	0.559942	-0.836651	17.2984	12.8799	0.730443	0.584081	Com_normal
sp|Q7XQU7|P2C41_ORYSJ	LOC_Os04g37904;	0	6243715			65.3823	29.9434	0.00243575	1.29042	P_normal_T_up
sp|P37890|CBP1_ORYSJ	LOC_Os04g25560;LOC_Os12g15470;	69265.3	63709	1.08721	0.120636	7.20088	3.85876	0.0389483	1.04826	P_normal_T_up
sp|Q9XE33|NFYC6_ORYSJ	LOC_Os01g01290;LOC_Os08g38780;LOC_Os09g30310;	4.5606e+06	0			19.354	19.9221	0.936545	0.116391	Com_normal
sp|Q42971|ENO_ORYSJ	LOC_Os10g08550;	1.35173e+08	99167013	1.36308	0.446873	234.823	236.359	0.988358	0.149962	Com_normal
sp|Q6L5I5|VDAC2_ORYSJ	LOC_Os05g45950;	1.63305e+08	157783052	1.035	0.0496252	55.1477	34.8949	0.381745	0.819026	Com_normal
sp|Q9SDG6|RL30_ORYSJ	LOC_Os01g16890;	1.54747e+07	20414082	0.758043	-0.399648	74.0368	149.865	0.299206	-0.876555	Com_normal
sp|Q6I544|GL52_ORYSJ	LOC_Os01g14670;LOC_Os05g19670;	2.3313e+07	8000533	2.91394	1.54297	3.7335	3.77561	0.909796	0.134187	P_up_T_normal
sp|P42862|G6PIA_ORYSJ	LOC_Os03g56460;	1.89967e+07	21198858	0.896121	-0.158235	29.6055	29.1258	0.964772	0.174395	Com_normal
sp|P28757|SODC2_ORYSJ	LOC_Os07g46990;	2.35165e+07	12434456	1.89124	0.919332	306.303	310.984	0.985029	0.137499	Com_normal
sp|Q93VT8|ACLB1_ORYSJ	LOC_Os01g19450;	6.94394e+07	56536270	1.22823	0.296577	27.8522	25.9379	0.954891	0.26249	Com_normal
sp|Q6ZL94|SUCA_ORYSJ	LOC_Os07g38970;	5.91184e+07	88160929	0.670574	-0.576532	41.854	39.4442	0.956238	0.24473	Com_normal
sp|Q40648|KCAB_ORYSJ	LOC_Os02g57240;LOC_Os11g42540;	1.68545e+07	14872179	1.13329	0.180521	17.0069	8.7429	0.0169879	1.11437	P_normal_T_up
sp|P55857|SUMO1_ORYSJ	LOC_Os01g27470;LOC_Os07g38690;LOC_Os07g38700;LOC_Os01g68940;LOC_Os01g68950;	1.2168e+07	10829782	1.12357	0.168085	0.202372	0.154433			Com_normal
sp|Q7XCA7|EXPB6_ORYSJ	LOC_Os10g40700;	2.22302e+07	21736875	1.0227	0.0323774	24.1437	9.8191	0.00017526	1.45246	P_normal_T_up
sp|Q5SNN4|C3H40_ORYSJ	LOC_Os06g07350;	3.93955e+06	0			33.9905	53.7002	0.895851	-0.499996	Com_normal
sp|P56724|RLA3_ORYSJ	LOC_Os06g48780;	1.72152e+07	22281097	0.772636	-0.372139	78.1989	96.013	0.963559	-0.136489	Com_normal
sp|Q8S920|UBC5A_ORYSJ	LOC_Os01g46926;	0	0			178.798	196.898	0.983917	0.0208802	Com_normal
sp|P46466|PRS4_ORYSJ	LOC_Os03g18690;LOC_Os07g49150;	5.53705e+06	0			38.4808	38.4864	0.964598	0.159509	Com_normal
sp|Q76FS2|TBB8_ORYSJ	LOC_Os03g45920;	1.93276e+07	20666435	0.935215	-0.09663	34.1742	9.50301	9.72e-09	1.99961	P_normal_T_up
sp|Q0D673|P2C62_ORYSJ	LOC_Os07g32380;	7.23602e+06	8655074	0.836044	-0.258349	54.1317	46.0915	0.940146	0.369941	Com_normal
sp|Q69QQ6|HSP82_ORYSJ	LOC_Os09g30412;	2.75471e+07	24655047	1.1173	0.160019	73.7797	117.709	0.924489	-0.546855	Com_normal
sp|Q6H7M3|HMA4_ORYSJ	LOC_Os02g10290;	4.28585e+06	17771667	0.241162	-2.05193	69.111	154.992	0.196492	-1.00553	P_down_T_normal
sp|A2ZVI7|CDPK1_ORYSJ	LOC_Os01g43410;	2.23936e+07	21192817	1.05666	0.0795099	60.0557	37.9899	0.251747	0.911563	Com_normal
sp|P35687|RS21_ORYSJ	LOC_Os03g22460;LOC_Os03g46490;	4.10543e+07	38488992	1.06665	0.0930869	12.5594	18.5795	0.837763	-0.400816	Com_normal
sp|Q10MJ1|CGEP_ORYSJ	LOC_Os03g19410;LOC_Os07g48970;	2.20019e+07	29506013	0.745677	-0.423377	4.39673	5.65599	0.928961	-0.13548	Com_normal
sp|Q941Z0|NQR1_ORYSJ	LOC_Os01g72430;	4.18454e+07	32348638	1.29357	0.371363	20.0904	15.3661	0.175038	0.912699	Com_normal
sp|B9FDT1|OST1B_ORYSJ	Oryza_sativa_newGene_1425;	1.70285e+06	0			27.2592	28.3374	0.962253	0.102673	Com_normal
sp|Q2QZ86|ACLA2_ORYSJ	LOC_Os11g47330;	8.27546e+06	14303608	0.578558	-0.789466	13.2637	10.7657	0.837155	0.456936	Com_normal
sp|Q2QYW2|CLH2_ORYSJ	LOC_Os12g01390;	2.06759e+08	220196691	0.938973	-0.0908444	33.8377	30.1479	0.96878	0.325968	Com_normal
sp|B9G2A8|BIG_ORYSJ	LOC_Os09g07294;LOC_Os09g07300;	3.35654e+06	2897975	1.15824	0.211932	40.4792	57.4326	0.957003	-0.345072	Com_normal
sp|Q6Z5N4|ODPA1_ORYSJ	LOC_Os02g50620;	7.13554e+07	63722029	1.11979	0.163231	96.3405	71.1085	0.857211	0.597096	Com_normal
sp|Q10I26|IF43B_ORYSJ	LOC_Os03g36930;	6.35222e+06	7779701	0.816512	-0.292454	19.9345	22.6493	0.955756	-0.0250991	Com_normal
sp|P31691|ADT_ORYSJ	LOC_Os02g48720;LOC_Os05g23720;	2.1607e+08	219538771	0.984199	-0.022978	47.7795	57.323	0.974798	-0.102994	Com_normal
sp|Q851L5|ILL3_ORYSJ	LOC_Os03g62060;	6.56559e+07	50898991	1.28993	0.367288	13.823	2.26769	1.14e-14	2.73522	P_normal_T_up
sp|Q9LST6|PSB2_ORYSJ	LOC_Os03g48930;	3.10248e+07	27186128	1.1412	0.190552	58.889	54.5064	0.951569	0.270398	Com_normal
sp|Q7XKE9|CLC1_ORYSJ	LOC_Os04g58240;	9.21086e+06	8006627	1.1504	0.202142	31.965	23.1334	0.90052	0.457399	Com_normal
sp|Q10MQ2|DAPAT_ORYSJ	LOC_Os03g18810;	3.04307e+07	35492012	0.857395	-0.221968	15.3275	17.7782	0.951616	-0.0546752	Com_normal
sp|Q9LGU6|METK3_ORYSJ	LOC_Os01g18860;	2.38577e+06	0			24.387	25.2546	0.956768	0.109243	Com_normal
sp|Q2QS14|UGDH4_ORYSJ	LOC_Os12g25690;	7.82295e+06	8547960	0.915184	-0.127866	83.9671	24.7496	5.13e-08	1.92013	P_normal_T_up
sp|Q69TH8|OPR4_ORYSJ	LOC_Os06g11240;	1.38748e+07	9731200	1.42581	0.511779	64.471	34.3704	0.0445833	1.06569	P_normal_T_up
sp|P46465|PRS6A_ORYSJ	LOC_Os02g56000;LOC_Os04g21660;LOC_Os06g07630;	5.32618e+06	2423896	2.19736	1.13577	15.1701	16.7769	0.947855	0.0143163	P_up_T_normal
sp|Q40680|EF1D1_ORYSJ	LOC_Os07g42300;	3.38494e+07	32098489	1.05455	0.0766275	227.305	513.362	0.188162	-1.01577	Com_normal
sp|Q8LQ68|HXK6_ORYSJ	LOC_Os01g53930;	4.11512e+07	24519857	1.67828	0.746984	8.88668	7.1268	0.834936	0.465611	Com_normal
sp|Q7XKC8|PYRD_ORYSJ	LOC_Os04g57950;	0	2884436			3.45092	2.7134	0.760859	0.498639	Com_normal
sp|Q0JMY8|SALT_ORYSJ	LOC_Os03g28160;LOC_Os04g03320;LOC_Os04g03360;LOC_Os05g05170;LOC_Os01g24710;LOC_Os01g25280;LOC_Os12g09700;LOC_Os12g12720;LOC_Os12g14440;	3.08747e+06	2642407	1.16843	0.224573	266.192	542.048	0.506285	-0.871682	Com_normal
sp|Q8H8C7|CEBIP_ORYSJ	LOC_Os03g04110;LOC_Os09g37600;LOC_Os11g34570;	1.67103e+07	22188453	0.753108	-0.409071	43.1709	42.0414	0.961081	0.204842	Com_normal
sp|Q943F3|RL18A_ORYSJ	LOC_Os05g49030;LOC_Os01g47660;LOC_Os01g54870;	3.34398e+06	4001657	0.835648	-0.259033	63.3463	84.5424	0.955987	-0.256894	Com_normal
sp|Q42997|NIR_ORYSJ	LOC_Os02g52730;LOC_Os01g25484;LOC_Os01g25520;	1.49017e+07	68279726	0.218245	-2.19598	2.88448	1.41406	0.0443751	1.10986	P_down_T_up
sp|Q9AV81|PRP19_ORYSJ	LOC_Os10g32880;	0	984141			33.9296	42.5224	0.966548	-0.170094	Com_normal
sp|Q0IXP9|AARE1_ORYSJ	LOC_Os06g11190;LOC_Os10g28020;	1.30755e+07	6888759	1.89809	0.924551	12.1908	13.9118	0.957138	0.0252542	Com_normal
sp|P0DKK7|RL7A2_ORYSJ	LOC_Os08g23710;LOC_Os09g32976;LOC_Os01g70010;	1.8875e+07	23093881	0.817315	-0.291036	81.4772	121.244	0.942709	-0.413522	Com_normal
sp|Q8W1L6|MFP_ORYSJ	LOC_Os02g17390;	8.18079e+07	99258878	0.824187	-0.278956	107.494	77.7567	0.879137	0.626488	Com_normal
sp|Q01859|ATPBM_ORYSJ	LOC_Os05g47980;LOC_Os01g49190;	3.82304e+07	10515606	3.63558	1.86219	121.826	117.754	0.982598	0.208484	P_up_T_normal
sp|Q9MAX5|COPZ1_ORYSJ	LOC_Os05g38610;	0	6520266			21.8188	15.3753	0.582576	0.661465	Com_normal
sp|Q336P5|MYC2_ORYSJ	LOC_Os04g37560;LOC_Os06g45780;LOC_Os06g47420;LOC_Os10g42430;	0	1370715			143.018	60.4892	0.000914136	1.40038	P_normal_T_up
sp|Q9AS33|NPL4_ORYSJ	LOC_Os01g27990;LOC_Os07g33080;LOC_Os08g10620;LOC_Os01g73280;	0	2613349			15.7112	10.7769	0.529571	0.697354	Com_normal
sp|Q0DAE4|GRXC8_ORYSJ	LOC_Os06g44910;LOC_Os12g16524;	193065	189832	1.01703	0.0243608	37.8658	46.4299	0.950627	-0.134141	Com_normal
sp|Q6ZHE5|DCYD1_ORYSJ	LOC_Os02g53330;	5.01504e+07	8621120	5.81716	2.54032	19.6204	25.2066	0.953525	-0.0989339	P_up_T_normal
sp|Q8H0B2|ARAE3_ORYSJ	LOC_Os08g03570;	0	2303950			28.3668	25.965	0.943722	0.288039	Com_normal
sp|Q6K8J4|ISPG_ORYSJ	LOC_Os02g39160;	4.66942e+06	0			24.4895	16.1443	0.494189	0.75949	Com_normal
sp|Q94EE4|COPT1_ORYSJ	LOC_Os01g56420;	0	6627332			178.374	89.3645	0.0183634	1.1557	P_normal_T_up
sp|Q69T31|CINV1_ORYSJ	LOC_Os02g34560;LOC_Os04g35280;LOC_Os11g07440;LOC_Os02g03320;	2.13414e+07	20253026	1.05374	0.0755148	1.68516	2.72975	0.743377	-0.526562	Com_normal
sp|P93422|SYHC_ORYSJ	LOC_Os05g05840;	4.82986e+06	15695266	0.307727	-1.70028	11.9652	12.2226	0.952367	0.128956	P_down_T_normal
sp|P17784|ALFC1_ORYSJ	LOC_Os05g33380;LOC_Os08g02700;	4.35364e+07	0			33.1298	7.66076	4.92e-11	2.26433	P_normal_T_up
sp|Q9AUR8|COPA1_ORYSJ	LOC_Os03g50340;	1.18805e+07	19405813	0.612212	-0.707897	18.12	13.8183	0.843009	0.550055	Com_normal
sp|Q6ZI44|SAPK6_ORYSJ	LOC_Os02g34600;	6.04332e+06	6291666	0.960528	-0.0581004	25.7849	21.9124	0.907633	0.390345	Com_normal
sp|Q0E4A8|HS189_ORYSJ	LOC_Os02g03570;	1.67869e+06	0			0.963799	5.2467	1.3e-06	-2.17904	P_normal_T_down
sp|Q6ZG77|DCDA_ORYSJ	LOC_Os02g24354;	7.22505e+06	8253174	0.875427	-0.191941	27.924	29.9951	0.964424	0.0557889	Com_normal
sp|Q69UI1|RS132_ORYSJ	LOC_Os07g38540;LOC_Os08g02410;	9.15554e+06	10418630	0.878766	-0.186449	107.874	158.692	0.948005	-0.397119	Com_normal
sp|P55142|GRXC6_ORYSJ	LOC_Os04g42930;	2.14392e+07	21784653	0.984141	-0.0230631	58.8411	116.809	0.342851	-0.834394	Com_normal
sp|Q7XKV2|BGL13_ORYSJ	LOC_Os04g39900;	0	9590727			15.6287	10.2571	0.374297	0.810577	Com_normal
sp|B9F3B6|SSDH_ORYSJ	LOC_Os02g07760;	2.8003e+07	19496298	1.43632	0.522381	25.0466	34.2051	0.950455	-0.289633	Com_normal
sp|Q7X8R5|TRXM2_ORYSJ	LOC_Os04g44830;	0	897268			20.8722	20.951	0.934952	0.153584	Com_normal
sp|Q6AV34|ARGC_ORYSJ	LOC_Os03g42110;LOC_Os10g35170;	4.1038e+07	62864804	0.652797	-0.615294	0	0			Com_normal
sp|Q6K4E7|APM1D_ORYSJ	LOC_Os09g19800;LOC_Os09g19820;	6.13048e+06	25108176	0.244163	-2.03408	0.451609	1.98906	2.21e-05	-1.89496	Com_down
sp|Q7XA61|TIP21_ORYSJ	LOC_Os02g44080;	6.51684e+06	10197299	0.639075	-0.645943	61.2974	20.6963	1.9e-06	1.72162	P_normal_T_up
sp|Q0JNR2|CYT12_ORYSJ	LOC_Os01g16430;	1.7523e+07	10620953	1.64985	0.722336	67.9561	65.9767	0.966131	0.2019	Com_normal
sp|Q5Z402|CLC2_ORYSJ	LOC_Os06g51510;	5.07707e+06	2202469	2.30517	1.20488	114.092	101.714	0.965078	0.324813	P_up_T_normal
sp|Q75GE8|CDPK8_ORYSJ	LOC_Os03g59390;	3.00763e+06	0			24.6016	16.9936	0.660729	0.668621	Com_normal
sp|P30298|SUS2_ORYSJ	Oryza_sativa_newGene_1748;LOC_Os06g09450;	5.0223e+08	603186644	0.832627	-0.264258	251.247	242.473	0.991712	0.21708	Com_normal
sp|Q9ZRI7|EF1G1_ORYSJ	LOC_Os02g12800;	1.4362e+07	13168523	1.09063	0.125166	23.5128	30.4425	0.948662	-0.232632	Com_normal
sp|Q6YV04|HDAC2_ORYSJ	LOC_Os06g38460;LOC_Os07g36070;LOC_Os11g09370;LOC_Os11g09418;LOC_Os02g12380;	2.4812e+06	3835782	0.646856	-0.628484	2.39985	1.54189	0.39747	0.776666	Com_normal
sp|Q5N7W3|RPN2_ORYSJ	LOC_Os01g68324;	2.05736e+07	25414561	0.809522	-0.304858	36.5311	36.6458	0.971272	0.154655	Com_normal
sp|Q6ESF0|GL24_ORYSJ	LOC_Os02g32980;	1.60645e+07	10888056	1.47543	0.561133	9.14278	7.98435	0.862381	0.35312	Com_normal
sp|P37891|CBP3_ORYSJ	LOC_Os02g02320;	1.85791e+07	17406103	1.06739	0.094086	48.9413	15.8354	6.24e-07	1.78369	P_normal_T_up
sp|Q69XJ4|HMOX1_ORYSJ	LOC_Os06g40080;	0	4826474			117.411	63.5969	0.0758688	1.04324	Com_normal
sp|Q7Y0E8|NRX11_ORYSJ	LOC_Os03g29190;LOC_Os08g31250;	3.67963e+07	43468977	0.846495	-0.240427	68.6532	82.1172	0.981804	-0.0847048	Com_normal
sp|Q6K548|VDAC1_ORYSJ	LOC_Os09g19734;	8.81049e+07	69490676	1.26787	0.342403	44.5358	42.4881	0.956257	0.223954	Com_normal
sp|A0A0P0XB70|MGN1_ORYSJ	LOC_Os08g01660;	1.08392e+06	0			20.969	24.113	0.937778	-0.0418235	Com_normal
sp|Q9SXX7|COX5C_ORYSJ	LOC_Os12g37419;	0	2525191			0.899119	2.4576	0.00785501	-1.26232	P_normal_T_down
sp|P93407|SODCP_ORYSJ	LOC_Os08g44770;	3.40995e+07	39003714	0.874264	-0.193859	28.6804	41.7001	0.912687	-0.380349	Com_normal
sp|Q7XT07|DUS3L_ORYSJ	LOC_Os04g02730;LOC_Os06g49870;	0	1846790			13.5871	14.3875	0.95456	0.0775154	Com_normal
sp|Q0JM76|GRXS4_ORYSJ	LOC_Os01g34620;	3.52593e+07	0			5.76462	9.90335	0.722781	-0.544655	Com_normal
sp|Q942X4|SDH4_ORYSJ	LOC_Os05g30860;LOC_Os01g70980;	0	7485157			54.1535	54.0651	0.960767	0.161834	Com_normal
sp|Q94E75|SPP1_ORYSJ	LOC_Os01g27880;	2.22586e+06	0			2.71292	3.5073	0.897017	-0.209067	Com_normal
sp|Q2QNC3|MT4C_ORYSJ	LOC_Os12g38010;LOC_Os12g38300;	0	2488926			225.685	216.645	0.971915	0.218243	Com_normal
sp|Q8LJU5|RS7_ORYSJ	LOC_Os05g27940;LOC_Os02g21900;	2.03969e+06	5530983	0.368776	-1.43918	56.0194	90.4337	0.871056	-0.531176	P_down_T_normal
sp|Q6Z4K6|RH52B_ORYSJ	LOC_Os07g10250;LOC_Os12g05230;	2.15703e+07	15261099	1.41342	0.499189	30.9002	21.1787	0.64227	0.703413	Com_normal
sp|Q6Z351|ALDOL_ORYSJ	LOC_Os07g18120;LOC_Os07g18158;LOC_Os07g18162;	4.30185e+07	49981666	0.860686	-0.216441	0.033145	0			Com_normal
sp|Q10RI7|RH38_ORYSJ	LOC_Os03g06220;	6.3679e+06	8073590	0.788732	-0.342393	19.52	13.8682	0.674921	0.650622	Com_normal
sp|P49210|RL9_ORYSJ	LOC_Os09g31180;LOC_Os02g01332;	5.40938e+06	14425549	0.374986	-1.41509	164.099	250.5	0.960574	-0.450644	P_down_T_normal
sp|P14655|GLNA2_ORYSJ	LOC_Os04g56400;	5.13073e+06	106555	48.151	5.58949	6.29927	4.59949	0.812669	0.444868	P_up_T_normal
sp|Q0JLS6|RHD3_ORYSJ	LOC_Os01g39310;	1.71707e+07	8963655	1.91559	0.937787	63.9035	66.1667	0.983018	0.109636	Com_normal
sp|Q8RU33|VA0D_ORYSJ	LOC_Os01g40470;	5.94486e+07	53770452	1.1056	0.144828	52.5732	53.4603	0.970934	0.135232	Com_normal
sp|Q10G39|ODPB4_ORYSJ	LOC_Os03g44300;	1.76212e+07	6449859	2.73202	1.44997	16.7227	14.0749	0.908095	0.334305	P_up_T_normal
sp|A2WK50|IBBR_ORYSI	LOC_Os01g03310;LOC_Os01g03320;LOC_Os01g03340;LOC_Os01g03680;	1.60177e+07	24721859	0.647918	-0.626117	342.511	278.281	0.964079	0.458881	Com_normal
sp|Q10S27|VDAC6_ORYSJ	LOC_Os03g04460;	6.03144e+06	8253718	0.730754	-0.452542	14.9832	21.1657	0.909948	-0.338682	Com_normal
sp|Q5QNB8|14337_ORYSJ	LOC_Os01g11110;	0	4536298			9.41597	11.3729	0.92613	-0.112138	Com_normal
sp|Q08479|KAD3_ORYSJ	LOC_Os12g13380;	4.00766e+07	35498349	1.12897	0.175007	28.6681	23.8144	0.877112	0.425932	Com_normal
sp|Q0ITW7|ADH2_ORYSJ	LOC_Os11g10510;	6.17707e+07	60365252	1.02328	0.0332052	209.97	175.708	0.969773	0.407717	Com_normal
sp|P52428|PSA1_ORYSJ	LOC_Os02g04100;	4.37611e+07	41702153	1.04937	0.0695276	51.7412	39.8206	0.839699	0.536124	Com_normal
sp|P0C0L1|APX6_ORYSJ	LOC_Os12g07820;	4.50155e+07	33303120	1.35169	0.434765	21.6116	17.5781	0.84912	0.456208	Com_normal
sp|Q0J0H4|ODPB2_ORYSJ	LOC_Os09g33500;	4.01336e+07	48623820	0.825389	-0.276854	62.6607	62.692	0.973128	0.158835	Com_normal
sp|O64464|PSB1_ORYSJ	LOC_Os08g41730;LOC_Os09g32800;	2.27878e+07	25374911	0.898046	-0.155139	53.1962	60.805	0.968963	-0.0331544	Com_normal
sp|Q851R5|TRH22_ORYSJ	LOC_Os03g58630;LOC_Os09g38670;	1.45005e+07	0			52.5217	33.8955	0.382645	0.78903	Com_normal
sp|Q2QM47|BSL2_ORYSJ	LOC_Os03g44500;LOC_Os12g42310;	3.96167e+06	4338292	0.913186	-0.131019	26.7574	26.5822	0.971547	0.168678	Com_normal
sp|Q10FF9|DUT_ORYSJ	LOC_Os03g46640;	4.85985e+06	3098217	1.56859	0.649473	12.3053	10.5324	0.855905	0.380285	Com_normal
sp|Q94LR4|EXPB4_ORYSJ	LOC_Os10g40730;	8.00512e+06	10367909	0.772105	-0.373131	26.4584	19.7751	0.805227	0.545587	Com_normal
sp|Q109R6|CUTA1_ORYSJ	LOC_Os03g08800;LOC_Os10g23204;	8.61015e+06	18978478	0.45368	-1.14025	12.0618	18.8571	0.797214	-0.482758	P_down_T_normal
sp|Q6K7H2|KCY4_ORYSJ	LOC_Os02g53790;LOC_Os06g10200;	0	2902400			30.2503	20.3403	0.495069	0.731133	Com_normal
sp|P35684|RL3_ORYSJ	LOC_Os11g06750;LOC_Os12g07010;	2.18207e+06	2440755	0.894014	-0.161631	70.6642	97.9341	0.964651	-0.311232	Com_normal
sp|Q5JMR9|TRXY_ORYSJ	LOC_Os01g73234;	0	4025418			11.8624	18.1468	0.818291	-0.444964	Com_normal
sp|Q6Z1G7|ODPB1_ORYSJ	LOC_Os08g42410;	2.99886e+07	26443691	1.13405	0.181489	48.4031	39.1268	0.901616	0.467288	Com_normal
sp|A3C4N5|PP2A4_ORYSJ	LOC_Os03g07150;LOC_Os10g27050;	675562	0			23.5884	30.5488	0.958098	-0.207651	Com_normal
sp|Q6ZHS4|CADH2_ORYSJ	LOC_Os02g09490;	4.02314e+06	1193100	3.372	1.75361	161.744	147.771	0.976067	0.289702	P_up_T_normal
sp|Q9SLX0|IMA1B_ORYSJ	LOC_Os05g06350;LOC_Os01g24060;	1.1155e+06	82935	13.4503	3.74957	10.4516	10.6419	0.940912	0.133596	P_up_T_normal
sp|Q7XUA6|PIP23_ORYSJ	LOC_Os04g44060;	3.38552e+06	7132817	0.47464	-1.07509	97.7212	200.552	0.391552	-0.877283	P_down_T_normal
sp|Q75IM9|IVD_ORYSJ	LOC_Os05g03480;	3.83418e+07	35743661	1.07269	0.101229	91.1592	89.4756	0.979533	0.10318	Com_normal
sp|Q9SDG8|AGO4A_ORYSJ	LOC_Os01g16870;	781384	2150155	0.363408	-1.46034	16.4034	19.1537	0.965065	-0.0634932	P_down_T_normal
sp|Q6H8D5|COB22_ORYSJ	Oryza_sativa_newGene_3215;LOC_Os11g10640;LOC_Os02g11840;	1.67256e+07	33656073	0.496956	-1.00881	18.1157	17.7175	0.954326	0.160063	P_down_T_normal
sp|P17814|4CL1_ORYSJ	LOC_Os08g14760;	0	1766797			52.7156	20.5701	7.57e-05	1.51525	P_normal_T_up
sp|Q6ER94|BAS1_ORYSJ	LOC_Os02g33450;LOC_Os04g33970;	5.23895e+07	38980396	1.344	0.426529	10.0975	12.3821	0.934836	-0.135384	Com_normal
sp|Q7XPY2|PMA1_ORYSJ	LOC_Os03g01670;LOC_Os04g56160;LOC_Os08g14360;	171431250	194721383	0.880393	-0.18378	545.506	394.681	0.959023	0.630777	Com_normal
sp|B6F107|HD6_ORYSJ	LOC_Os03g10940;LOC_Os03g55389;LOC_Os07g02350;	0	2396074			9.60143	8.85835	0.929725	0.11218	Com_normal
sp|B9EYD3|PLA4_ORYSJ	LOC_Os01g46370;LOC_Os12g41970;	8.57451e+06	7169726	1.19593	0.258135	0.004223	0.010152			Com_normal
sp|Q0J2B5|APM1C_ORYSJ	LOC_Os09g19790;	4.72628e+06	1160218	4.07361	2.02631	15.5875	11.4245	0.838298	0.519146	P_up_T_normal
sp|Q5NAY4|HISX_ORYSJ	LOC_Os01g13190;	3.85978e+06	0			19.7143	31.5438	0.842413	-0.517699	Com_normal
sp|P48489|PP1_ORYSJ	LOC_Os03g16110;LOC_Os08g35440;	7.33154e+06	4494394	1.63126	0.70599	75.5658	151.554	0.483013	-0.84308	Com_normal
sp|B9FHF3|DJB6_ORYSJ	LOC_Os03g61730;LOC_Os01g13760;LOC_Os05g06440;LOC_Os06g34440;LOC_Os01g65480;	0	1886912			28.9994	29.7168	0.959986	0.123572	Com_normal
sp|Q9SXP2|FDH1_ORYSJ	LOC_Os06g29180;	9.75624e+07	111628938	0.873989	-0.194313	46.6462	61.0242	0.965617	-0.227982	Com_normal
sp|Q9XJ54|NTF2_ORYSJ	LOC_Os08g42000;	1.1116e+07	6334246	1.75491	0.811396	218.052	275.022	0.982564	-0.17532	Com_normal
sp|B9FJ61|SIP2_ORYSJ	LOC_Os05g36070;	0	1193733			34.0323	38.4638	0.971658	-0.00281987	Com_normal
sp|Q6YZE2|GSA_ORYSJ	LOC_Os08g41990;	1.40946e+07	5455240	2.58368	1.36943	18.931	17.6109	0.932713	0.262815	P_up_T_normal
sp|Q5QNI2|NCL1_ORYSJ	LOC_Os01g11414;	0	3111580			39.8513	70.3639	0.767792	-0.660293	Com_normal
sp|Q6AVA8|PPDK1_ORYSJ	LOC_Os05g33570;	0	1950286			99.1963	34.8095	2.33e-05	1.61037	P_normal_T_up
sp|Q75HE6|MTHR_ORYSJ	LOC_Os03g60090;	1.35806e+08	132874709	1.02206	0.0314757	69.1113	70.6884	0.979599	0.127277	Com_normal
sp|Q69LA6|PDX11_ORYSJ	LOC_Os05g18780;LOC_Os07g01020;LOC_Os01g39280;LOC_Os10g08960;LOC_Os10g11520;LOC_Os11g48080;	12163644	6433288	1.89074	0.918947	0.965916	1.639	0.797914	-0.572296	Com_normal
sp|P14654|GLN12_ORYSJ	LOC_Os03g12290;	1.3132e+08	162941084	0.805935	-0.311265	426.037	121.598	4.39e-08	1.96788	P_normal_T_up
sp|P49216|RS26_ORYSJ	Oryza_sativa_newGene_1016;LOC_Os05g39960;LOC_Os01g60790;	0	85835			50.0653	65.5163	0.950978	-0.228209	Com_normal
sp|Q9XGX7|TIM9_ORYSJ	LOC_Os05g02050;LOC_Os12g38310;	5.64909e+06	4023722	1.40395	0.489487	21.7293	31.5245	0.876317	-0.375753	Com_normal
sp|Q69PS6|NTRA_ORYSJ	LOC_Os06g22140;	5.17308e+06	0			29.4847	25.7435	0.919581	0.354349	Com_normal
sp|Q0E3C3|KNOS2_ORYSJ	LOC_Os02g08544;	627273	0			51.6228	54.84	0.97234	0.0717491	Com_normal
sp|Q7EZD7|MST3_ORYSJ	LOC_Os07g01560;	6.14511e+06	5250534	1.17038	0.226976	160.52	136.34	0.974037	0.397805	Com_normal
sp|Q84YK7|BGL27_ORYSJ	LOC_Os08g39860;	4.6915e+06	0			4.87277	1.22241	2.36e-08	2.10945	P_normal_T_up
sp|Q9XJ29|ASA2_ORYSJ	LOC_Os03g15780;	2.76124e+07	0			28.5848	17.8246	0.340963	0.838161	Com_normal
sp|Q6YXW6|SPP2_ORYSJ	LOC_Os02g05030;	2.9458e+06	5601656	0.52588	-0.927194	10.2706	9.25428	0.898011	0.307131	Com_normal
sp|Q5Z8T3|MIOX_ORYSJ	LOC_Os06g36560;	0	472960			300.321	305.432	0.991961	0.136856	Com_normal
sp|Q9ZP20|TRXM5_ORYSJ	LOC_Os12g08730;	6.07335e+06	8457174	0.71813	-0.477683	14.0105	31.2871	0.0679187	-0.996134	Com_normal
sp|Q9ZTP5|RPE_ORYSJ	LOC_Os03g07300;	1.36965e+06	1463016	0.936181	-0.0951406	9.86411	10.1672	0.942669	0.115868	Com_normal
sp|Q653V7|AGLU_ORYSJ	LOC_Os06g46284;LOC_Os06g46340;	6.24376e+07	52061221	1.19931	0.262207	11.9702	3.97244	1.52e-06	1.73974	P_normal_T_up
sp|Q7FAY6|RGP2_ORYSJ	LOC_Os04g56520;	1.84906e+07	17303906	1.06858	0.0956922	48.5365	56.1774	0.974982	-0.0494261	Com_normal
sp|Q6YSF3|AN321_ORYSJ	LOC_Os07g41694;	549279	0			49.1619	30.8997	0.333005	0.851327	Com_normal
sp|Q9S827|SDHB1_ORYSJ	LOC_Os08g02640;	7.12143e+07	47951289	1.48514	0.570597	76.1194	54.1872	0.749199	0.651594	Com_normal
sp|A3C6D7|ACT2_ORYSJ	LOC_Os10g36650;	9.3074e+06	8121828	1.14597	0.196573	24.8846	16.5426	0.478085	0.74687	Com_normal
sp|Q2QLY5|METE1_ORYSJ	LOC_Os12g42876;	7.54743e+07	67147818	1.124	0.168646	191.089	145.046	0.947805	0.530608	Com_normal
sp|Q0IZS0|NADC_ORYSJ	LOC_Os09g38060;	2.74609e+06	16127990	0.170269	-2.55411	27.6938	34.5265	0.958523	-0.178424	P_down_T_normal
sp|Q9AY76|ADF2_ORYSJ	LOC_Os03g56790;	1.14272e+07	7067608	1.61684	0.693176	77.5245	77.3683	0.969101	0.162602	Com_normal
sp|Q75KR1|PPDK2_ORYSJ	LOC_Os03g31750;	4.35545e+07	31018233	1.40416	0.489705	5.73134	27.2332	2.51e-08	-1.95544	P_normal_T_down
sp|Q84PB3|IF4G1_ORYSJ	LOC_Os04g42140;	2.18551e+07	26578628	0.822283	-0.282293	24.8058	21.3337	0.935369	0.37622	Com_normal
sp|Q07078|HSP83_ORYSJ	LOC_Os09g30418;LOC_Os09g36420;	9.38275e+06	14554548	0.644661	-0.633387	123.943	183.087	0.979707	-0.342202	Com_normal
sp|P51431|R27AB_ORYSJ	LOC_Os05g06770;	0	6084487			154.643	269.323	0.836194	-0.640465	Com_normal
sp|Q8H859|CADH1_ORYSJ	LOC_Os10g11810;	7.65429e+06	7795967	0.981827	-0.0264593	18.4099	19.6281	0.953029	0.039227	Com_normal
sp|Q5Z9Z3|OCLOT_ORYSJ	LOC_Os06g21550;	2.1704e+06	2053497	1.05693	0.0798757	82.3851	63.3833	0.832745	0.536292	Com_normal
sp|Q7Y0F2|NRX12_ORYSJ	LOC_Os03g29240;LOC_Os11g11440;	3.46671e+07	39567384	0.876154	-0.190744	65.456	49.4064	0.892707	0.55103	Com_normal
sp|Q69TY4|PR2E1_ORYSJ	LOC_Os01g24740;LOC_Os06g42000;LOC_Os09g35550;	7.38855e+07	86050006	0.858634	-0.219885	38.0322	28.42	0.776344	0.578408	Com_normal
sp|Q84J55|14331_ORYSJ	LOC_Os08g37490;	3.28738e+07	32827068	1.00142	0.0020515	171.97	249.029	0.969356	-0.374594	Com_normal
sp|Q8H3P9|HAK7_ORYSJ	LOC_Os07g47350;	2.14056e+06	3932766	0.544289	-0.877555	229.924	173.507	0.947615	0.565588	Com_normal
sp|Q8H852|COPG1_ORYSJ	LOC_Os03g12590;	9.77147e+06	6055696	1.6136	0.690283	21.3351	23.8335	0.969116	0.0932834	Com_normal
sp|Q84TB3|ADF4_ORYSJ	Oryza_sativa_newGene_1021;	6.08268e+07	25326177	2.40174	1.26408	117.374	140.587	0.976359	-0.100739	P_up_T_normal
sp|Q71VM4|IMA1A_ORYSJ	LOC_Os01g14950;	7.47007e+06	16330684	0.457426	-1.12839	155.191	277.354	0.874461	-0.678151	P_down_T_normal
sp|Q7G794|LOX3_ORYSJ	LOC_Os03g49350;LOC_Os11g36719;	8.12352e+06	10942984	0.74235	-0.429829	1.47996	0.311019	1.38e-07	2.29165	P_normal_T_up
sp|Q6EU14|AGO1A_ORYSJ	LOC_Os02g45070;	0	4963567			33.0175	60.1365	0.637791	-0.764541	Com_normal
sp|Q6Z0I4|FABI1_ORYSJ	LOC_Os08g23810;	2.65987e+07	32020724	0.83067	-0.267653	10.6155	7.67889	0.635068	0.618994	Com_normal
sp|Q7FAE1|MOMAS_ORYSJ	LOC_Os04g10000;LOC_Os04g10010;LOC_Os04g33240;LOC_Os07g46860;LOC_Os07g46870;	464469	0			11.2923	2.31471	6.15e-11	2.3889	P_normal_T_up
sp|Q5Z8Z7|2ABA_ORYSJ	LOC_Os06g36770;	1.65174e+06	1790093	0.922713	-0.116046	25.3825	28.9246	0.967134	-0.193051	Com_normal
sp|Q4PR52|EXP13_ORYSJ	LOC_Os02g16730;	989052	0			7.36862	0.800197	4.44e-16	3.25607	P_normal_T_up
sp|Q6AUR2|GLNB_ORYSJ	LOC_Os05g04220;	5.80665e+06	6288329	0.923402	-0.114969	15.7655	12.2987	0.770764	0.513484	Com_normal
sp|Q43008|SODM_ORYSJ	LOC_Os05g25850;	1.1049e+08	107195008	1.03074	0.0436805	46.1279	42.7603	0.944298	0.267922	Com_normal
sp|P29250|LOX2_ORYSJ	LOC_Os03g52860;LOC_Os11g47790;LOC_Os02g19790;	1.42365e+07	7841020	1.81565	0.860483	22.4961	11.419	0.0162516	1.13527	P_normal_T_up
sp|Q9FXQ3|CDPKD_ORYSJ	LOC_Os04g49510;	8.98596e+06	8328068	1.079	0.109691	114.345	86.6906	0.927017	0.554373	Com_normal
sp|Q6VVA6|HAK1_ORYSJ	LOC_Os04g32920;	0	2858787			333.778	108.297	2.17e-06	1.77756	P_normal_T_up
sp|Q6YW46|EF1G2_ORYSJ	LOC_Os02g12794;	3.13714e+07	31843856	0.985164	-0.0215642	48.1051	69.2801	0.947573	-0.367163	Com_normal
sp|P49100|CYB5_ORYSJ	LOC_Os05g01820;LOC_Os01g73990;	2.81507e+07	33237146	0.846966	-0.239624	96.0565	98.6904	0.973501	0.120071	Com_normal
sp|Q7F9I1|CLPC1_ORYSJ	LOC_Os04g32560;	9.62785e+07	88874458	1.08331	0.115445	56.569	57.9657	0.98292	0.124157	Com_normal
sp|Q7XTE8|14332_ORYSJ	LOC_Os04g38870;	1.05479e+07	5247106	2.01023	1.00736	444.293	445.574	0.992322	0.0909871	P_up_T_normal
sp|Q948T6|LGUL_ORYSJ	LOC_Os08g09250;	9.06048e+07	68226991	1.32799	0.409244	109.529	121.318	0.982525	-0.000579788	Com_normal
sp|Q8LR50|LOGL1_ORYSJ	LOC_Os01g51210;	4.25732e+06	12139650	0.350696	-1.51171	48.9102	31.9839	0.466057	0.76575	P_down_T_normal
sp|Q6K4N0|RSZ21_ORYSJ	LOC_Os02g54770;	0	1195426			26.4468	32.6083	0.958109	-0.0904504	Com_normal
sp|Q5WA72|PDI15_ORYSJ	LOC_Os06g06790;	6.45105e+06	1001917	6.4387	2.68677	7.92141	4.01893	0.0150289	1.12886	Com_up
sp|Q6AVI0|RSLE2_ORYSJ	LOC_Os02g32170;LOC_Os02g56354;LOC_Os02g58170;LOC_Os03g31110;LOC_Os03g36550;LOC_Os03g52310;LOC_Os03g60730;LOC_Os04g01100;LOC_Os04g01110;LOC_Os01g18650;LOC_Os04g25520;LOC_Os04g29630;LOC_Os04g42810;LOC_Os04g46690;LOC_Os04g53660;LOC_Os05g01190;LOC_Os05g12780;LOC_Os05g50624;LOC_Os06g14730;LOC_Os06g18860;LOC_Os06g24530;LOC_Os06g37760;LOC_Os07g28760;LOC_Os07g34120;LOC_Os07g43120;LOC_Os07g47800;LOC_Os08g…	8.75974e+06	6425189	1.36334	0.447149	0.934625	1.20513	0.908519	-0.19604	Com_normal
sp|Q10G81|MSI1_ORYSJ	LOC_Os03g43890;LOC_Os11g03990;LOC_Os12g03822;	3.56697e+06	360197	9.90282	3.30784	30.7226	41.5611	0.951104	-0.276081	P_up_T_normal
sp|Q8S9Z2|AXS_ORYSJ	LOC_Os01g73790;	4.73495e+06	2985723	1.58587	0.66527	9.75427	6.69795	0.498795	0.698197	Com_normal
sp|P12330|CB21_ORYSJ	LOC_Os09g17740;LOC_Os01g52240;	6.75813e+06	0			13.0897	54.6088	7.87e-08	-1.89639	P_normal_T_down
sp|Q56UD1|INV5_ORYSJ	LOC_Os04g56930;	0	4141316			36.8511	19.4796	0.0271103	1.10692	P_normal_T_up
sp|B7F7K7|BGL31_ORYSJ	LOC_Os09g33680;	1.59e+06	1101165	1.44392	0.529994	49.8588	49.1926	0.972534	0.179053	Com_normal
sp|P14656|GLN11_ORYSJ	LOC_Os02g50240;	5.16105e+07	58120457	0.887992	-0.171381	210.194	53.8376	9.39e-10	2.12673	P_normal_T_up
sp|Q0J5V5|APM1B_ORYSJ	LOC_Os08g30810;	3.73071e+07	41502811	0.898905	-0.153759	17.3899	17.6235	0.96251	0.139603	Com_normal
sp|Q2QMN7|UAH_ORYSJ	LOC_Os12g40550;	2.01953e+07	14425074	1.40001	0.485441	78.5982	109.547	0.969947	-0.319222	Com_normal
sp|Q762B4|BP103_ORYSJ	LOC_Os09g17730;	0	16544354			43.0785	51.2599	0.976448	-0.0913918	Com_normal
sp|Q9XGY5|TIM13_ORYSJ	Oryza_sativa_newGene_2850;LOC_Os02g45820;LOC_Os04g49220;	1.69591e+07	15148562	1.11952	0.162883	12.5211	21.9227	0.579879	-0.646591	Com_normal
sp|B8ARW2|TNPO1_ORYSI	LOC_Os03g49420;	6.35697e+06	3186421	1.99502	0.996402	15.6974	12.2969	0.881991	0.471936	Com_normal
sp|Q6Z2X6|CAS_ORYSJ	LOC_Os02g04690;LOC_Os02g04710;	0	12079130			3.96034	8.98562	0.201401	-0.859958	Com_normal
sp|Q6K669|AMPL2_ORYSJ	LOC_Os02g55140;	7.86456e+07	86368283	0.910584	-0.135136	38.7112	29.5301	0.852416	0.549129	Com_normal
sp|A2YPX3|PER2_ORYSI	LOC_Os03g32050;	3.69791e+07	22499795	1.64353	0.716798	0	0			Com_normal
sp|P35681|TCTP_ORYSJ	LOC_Os11g43900;	4.89527e+07	49683725	0.985287	-0.0213841	1414.04	2792.83	0.842666	-0.816263	Com_normal
sp|Q2R483|MTBC_ORYSJ	LOC_Os11g29370;	3.9695e+07	42179914	0.941087	-0.0876	80.4816	39.8989	0.0150713	1.17082	P_normal_T_up
sp|P25777|ORYB_ORYSJ	LOC_Os04g57440;	1.24513e+08	112667695	1.10513	0.144219	159.178	88.7663	0.177425	1.00829	Com_normal
sp|Q06396|ARF1_ORYSJ	LOC_Os10g42940;LOC_Os01g59790;LOC_Os02g03610;	1.76626e+07	6531643	2.70416	1.43518	59.4248	54.9929	0.963974	0.269824	P_up_T_normal
sp|Q6ERX1|CAD8A_ORYSJ	LOC_Os09g23530;	1.08164e+07	7468786	1.44822	0.53428	28.6654	11.2304	7.17e-05	1.50726	P_normal_T_up
sp|Q10NY2|TPR3_ORYSJ	LOC_Os03g14980;	2.19591e+06	6018980	0.364832	-1.4547	51.2945	53.6182	0.984533	0.0945446	P_down_T_normal
sp|Q6EUP4|14335_ORYSJ	LOC_Os02g36974;	1.53624e+07	12251257	1.25394	0.326471	56.3777	87.33	0.978496	-0.0701737	Com_normal
sp|A2XRZ6|AKR3_ORYSI	LOC_Os04g27060;	1.33813e+07	17481843	0.765442	-0.385635	42.4506	23.8335	0.083236	0.990888	Com_normal
sp|O82427|SMT2_ORYSJ	LOC_Os03g04340;	1.8973e+06	0			29.4504	58.6662	0.37835	-0.833615	Com_normal
sp|Q67IX6|PDI14_ORYSJ	LOC_Os02g01010;	2.96873e+06	5546421	0.535252	-0.90171	15.7178	11.9301	0.792187	0.544554	Com_normal
sp|Q9LSU3|PSA6_ORYSJ	LOC_Os03g08280;	3.73326e+07	36909478	1.01146	0.0164435	59.0169	48.7677	0.90807	0.432474	Com_normal
sp|Q655X0|TRXO_ORYSJ	LOC_Os06g45510;	1.51753e+07	10605324	1.43091	0.516937	14.9967	22.1767	0.888435	-0.356786	Com_normal
sp|Q653S3|P2C70_ORYSJ	LOC_Os09g38550;	0	322282			9.65995	10.9565	0.937822	-0.0656867	Com_normal
sp|Q8S919|UBC5B_ORYSJ	LOC_Os02g16040;	0	0			69.8589	63.2499	0.945348	0.324644	Com_normal
sp|P49397|RS3A_ORYSJ	LOC_Os03g10340;LOC_Os12g21798;LOC_Os02g18550;	3.13992e+07	29755157	1.05525	0.0775889	53.7434	67.4061	0.973956	-0.16745	Com_normal
sp|Q8H7U1|TBB2_ORYSJ	LOC_Os03g01530;	8.86402e+06	0			25.5793	19.389	0.792154	0.557763	Com_normal
sp|Q7XKF4|YSL13_ORYSJ	LOC_Os04g44300;	497338	0			37.526	17.5615	0.0041391	1.25369	P_normal_T_up
sp|Q75I93|BGL07_ORYSJ	LOC_Os03g49600;	725035	532583	1.36136	0.445043	30.5369	30.0847	0.960869	0.197718	Com_normal
sp|Q6K638|HCT2_ORYSJ	LOC_Os02g39850;	7.70185e+06	4030782	1.91076	0.934145	525.967	341.529	0.802321	0.782321	Com_normal
sp|Q6Z1J6|OLA1_ORYSJ	LOC_Os08g09940;	1.4263e+07	18989705	0.751092	-0.412938	27.9545	30.5359	0.968885	0.0317267	Com_normal
sp|Q5JNT2|AT4_ORYSJ	LOC_Os03g33200;LOC_Os03g48890;LOC_Os01g18744;LOC_Os05g04584;	2.53793e+07	19596752	1.29507	0.373036	243.556	170.343	0.854813	0.675028	Com_normal
sp|Q9FVZ9|MSBP2_ORYSJ	LOC_Os10g35850;	4.82158e+06	1639612	2.94068	1.55615	16.4818	18.3287	0.943112	0.00659714	P_up_T_normal
sp|Q9LDN2|UMPS1_ORYSJ	LOC_Os01g72240;	6.58767e+06	8702065	0.757024	-0.401589	7.66088	10.3899	0.910733	-0.277551	Com_normal
sp|Q84Q83|TOC75_ORYSJ	LOC_Os03g16440;LOC_Os11g02460;LOC_Os12g02385;	6.52172e+06	7478354	0.872079	-0.197469	0.227448	1.35475	0.00131786	-1.80561	P_normal_T_down
sp|Q84UQ1|RH42_ORYSJ	LOC_Os08g06344;	0	2647548			11.818	19.5691	0.823765	-0.574201	Com_normal
sp|Q10LJ0|NCBP1_ORYSJ	LOC_Os03g22570;	4.85765e+06	6412487	0.75753	-0.400625	10.4991	12.0816	0.955443	-0.043902	Com_normal
sp|Q6K9N6|SUCB_ORYSJ	LOC_Os02g40830;	7.75327e+07	74540417	1.04014	0.0567819	42.1349	32.2371	0.85624	0.544799	Com_normal
sp|Q2QNG7|ACLA3_ORYSJ	LOC_Os12g37870;	2.36585e+07	18576408	1.27358	0.348886	67.9929	62.7908	0.967526	0.274208	Com_normal
sp|P49199|RS8_ORYSJ	LOC_Os02g28810;LOC_Os04g28180;	1.28635e+07	9540854	1.34826	0.431094	66.5523	75.5034	0.969561	-0.0221741	Com_normal
sp|Q9LST7|PSB3_ORYSJ	LOC_Os06g43570;LOC_Os02g08520;	2.03024e+07	20876027	0.972523	-0.0401957	20.1373	17.3456	0.892514	0.373818	Com_normal
sp|Q0J7U6|TPR2_ORYSJ	LOC_Os05g15040;LOC_Os08g06480;	0	3872356			28.6044	28.3378	0.975344	0.173046	Com_normal
sp|P0C8Z0|Y8359_ORYSI	LOC_Os03g26460;	1.4165e+06	1390844	1.01845	0.0263681	33.8492	36.046	0.96108	0.040938	Com_normal
sp|P48600|IF4E2_ORYSJ	LOC_Os10g32970;	1.23603e+06	0			47.0028	80.4489	0.796505	-0.61512	Com_normal
sp|Q6ZBF6|BP131_ORYSJ	LOC_Os08g30060;LOC_Os08g40250;	1.22583e+07	13328209	0.919724	-0.120727	39.4611	44.6601	0.975937	-0.0193716	Com_normal
sp|P48642|GSHRC_ORYSJ	LOC_Os02g56850;	104390933	122934596	0.849158	-0.235895	54.5609	34.9416	0.52129	0.780725	Com_normal
sp|Q7XYS3|C74A2_ORYSJ	LOC_Os03g12500;	0	2615198			123.231	14.1354	0	3.27965	P_normal_T_up
sp|A2YIW7|TRXH_ORYSI	LOC_Os07g08840;LOC_Os12g18220;	7.92475e+07	74372251	1.06555	0.091601	384.146	334.851	0.974174	0.354404	Com_normal
sp|Q0JKD0|GLT1_ORYSJ	LOC_Os01g48960;	1.27814e+08	203694614	0.62748	-0.672359	69.629	51.039	0.911419	0.616781	Com_normal
sp|Q94DM8|UFM1_ORYSJ	LOC_Os01g73140;	7.43542e+06	6923487	1.07394	0.102915	32.2728	44.3017	0.947368	-0.132781	Com_normal
sp|Q8L7J2|BGL06_ORYSJ	LOC_Os03g11420;	1.70044e+06	0			5.09212	1.94821	0.000147746	1.52548	P_normal_T_up
sp|B9FDE0|BSK3_ORYSJ	LOC_Os04g38270;LOC_Os04g58750;	1.91696e+07	14560991	1.31651	0.396714	22.6105	35.3893	0.890877	-0.485054	Com_normal
sp|Q0JM17|RH56_ORYSJ	LOC_Os01g36890;LOC_Os01g36920;	6.24406e+07	69688891	0.895991	-0.158444	21.3012	17.6942	0.803842	0.546411	Com_normal
sp|Q9LSU0|PSA3_ORYSJ	LOC_Os05g41180;LOC_Os01g59600;	0	1252558			56.2236	83.8762	0.930392	-0.417478	Com_normal
sp|Q75IQ4|OEP24_ORYSJ	LOC_Os03g63860;	0	616715			43.3732	39.4707	0.943695	0.294499	Com_normal
sp|Q9LGQ6|AT9_ORYSJ	LOC_Os01g09010;LOC_Os01g42870;LOC_Os01g42880;	5.86185e+07	46732274	1.25435	0.326938	161.243	89.3905	0.146538	1.0101	Com_normal
sp|B9EXM2|CARB_ORYSJ	LOC_Os01g38970;	2.83317e+07	65776307	0.430727	-1.21515	29.1472	28.1471	0.970782	0.209852	P_down_T_normal
sp|Q9FE01|APX2_ORYSJ	LOC_Os07g49400;	1.79124e+08	171088677	1.04697	0.0662173	513.23	307.298	0.375601	0.967448	Com_normal
sp|Q84ZC0|VATH_ORYSJ	LOC_Os07g36465;LOC_Os07g36470;	4.07685e+07	36542977	1.11563	0.157861	38.6045	36.9818	0.958339	0.24113	Com_normal
sp|Q10N44|IN21A_ORYSJ	LOC_Os03g17480;	2.35764e+07	20340939	1.15906	0.212955	12.6222	0.576518	0	4.44728	P_normal_T_up
sp|Q7XUG1|MASY_ORYSJ	LOC_Os04g40990;	2.83538e+06	5696963	0.4977	-1.00665	35.6836	84.1319	0.0441983	-1.08943	Com_down
sp|Q6L4S3|HIRL1_ORYSJ	LOC_Os05g51420;LOC_Os10g32700;	4.27107e+07	38238558	1.11695	0.159567	195.611	178.25	0.984217	0.309473	Com_normal
sp|A2YQT7|G3PC_ORYSI	LOC_Os08g03290;	2.07332e+08	181864533	1.14003	0.189076	259.983	261.905	0.989539	0.120708	Com_normal
sp|Q7XUP7|MSR21_ORYSJ	LOC_Os04g40600;	4.26199e+06	1407284	3.02852	1.59861	188.795	213.566	0.986315	-0.0182774	P_up_T_normal
sp|A2XRZ0|AKR2_ORYSI	LOC_Os04g26890;	2.82137e+07	31732554	0.889109	-0.169568	0.065962	0			Com_normal
sp|Q75M08|PDI21_ORYSJ	LOC_Os05g06430;	5.32953e+07	57718589	0.923364	-0.115029	52.5159	66.0206	0.969882	-0.170737	Com_normal
sp|Q5Z6F0|TIP22_ORYSJ	LOC_Os06g22960;	2.03035e+07	33132504	0.612797	-0.706519	321.581	287.728	0.981893	0.319874	Com_normal
sp|Q53RB0|LOX4_ORYSJ	LOC_Os03g49380;	2.65904e+07	0			56.9397	28.6176	0.00220286	1.31365	P_normal_T_up
sp|P20907|CYT2_ORYSJ	LOC_Os05g41460;	4.21552e+06	3913037	1.0773	0.107423	99.2822	82.0628	0.945382	0.433935	Com_normal
sp|Q84UI5|MPK1_ORYSJ	LOC_Os06g06090;	1.15582e+06	0			23.9577	30.1716	0.956749	-0.173663	Com_normal
sp|Q6K439|PAP2_ORYSJ	LOC_Os09g04790;	0	1181758			41.4671	24.5397	0.177843	0.914983	Com_normal
sp|Q2QV94|EXOC5_ORYSJ	LOC_Os12g13590;	995164	2824031	0.352391	-1.50475	9.77031	6.98371	0.490421	0.723028	P_down_T_normal
sp|O82807|AOX1A_ORYSJ	LOC_Os04g51150;	0	933512			125.178	18.4785	0	2.88102	P_normal_T_up
sp|Q0JD42|PDI52_ORYSJ	LOC_Os04g35290;	1.19631e+07	14163262	0.844659	-0.243559	18.7041	19.6543	0.953166	0.0880038	Com_normal
sp|Q6H611|SDH7_ORYSJ	LOC_Os09g21470;	987162	1149200	0.858999	-0.219272	37.7775	32.6102	0.887045	0.36971	Com_normal
sp|P93844|PLDA2_ORYSJ	LOC_Os06g40170;LOC_Os06g40180;LOC_Os06g40190;	2.38058e+06	3473153	0.685423	-0.544933	27.4662	7.89187	2.2e-08	1.95715	P_normal_T_up
sp|Q6EU94|PIP11_ORYSJ	LOC_Os02g44630;	1.6529e+07	22567869	0.732413	-0.449271	299.483	335.319	0.990176	-0.0432332	Com_normal
sp|Q9FE64|EFGM_ORYSJ	LOC_Os03g36780;	291940	455439	0.641007	-0.641588	22.4324	27.997	0.965154	-0.160332	Com_normal
sp|Q0JDA2|SDH5_ORYSJ	LOC_Os04g34100;	7.81972e+07	75400146	1.0371	0.0525508	49.7995	51.0745	0.966463	0.122421	Com_normal
sp|Q5JKF2|RH40_ORYSJ	LOC_Os01g36860;	2.62503e+06	15501206	0.169343	-2.56198	24.914	32.7115	0.954637	-0.31603	P_down_T_normal
sp|Q0JA75|CADH7_ORYSJ	LOC_Os04g52280;	2.63364e+06	0			0.032749	0			Com_normal
sp|B7EA73|PSA_ORYSJ	LOC_Os08g44860;	1.43914e+07	19391412	0.742153	-0.430211	40.6837	32.641	0.951345	0.382417	Com_normal
sp|Q6ETN3|4CL3_ORYSJ	LOC_Os02g08100;	1.27921e+07	21076173	0.606947	-0.720358	100.668	99.4952	0.981429	0.17629	Com_normal
sp|Q8H8T0|RGP1_ORYSJ	LOC_Os03g40270;	1.53982e+08	147950232	1.04077	0.0576527	259.148	206.555	0.957121	0.48664	Com_normal
sp|Q8L4L4|RL52_ORYSJ	Oryza_sativa_newGene_2825;	3.17134e+07	41881856	0.757211	-0.401233	119.877	191.574	0.926736	-0.516754	Com_normal
sp|Q9LI00|6PGD1_ORYSJ	LOC_Os06g02144;	4.46758e+08	421293425	1.06044	0.0846671	99.5699	62.9633	0.49175	0.821838	Com_normal
sp|Q6H849|NRL4_ORYSJ	LOC_Os02g42330;LOC_Os02g42350;	2.15633e+06	3743616	0.576002	-0.795854	24.7011	30.2474	0.959032	-0.131982	Com_normal
sp|P50156|TIP11_ORYSJ	LOC_Os03g05290;	1.20686e+07	15169204	0.795599	-0.329887	997.475	833.113	0.984762	0.419168	Com_normal
sp|Q5N863|BGL04_ORYSJ	LOC_Os01g67220;	3.29916e+06	1294479	2.54864	1.34973	35.4708	31.1149	0.941864	0.343313	P_up_T_normal
sp|P28752|TBA1_ORYSJ	LOC_Os07g38730;	5.52755e+07	58671113	0.942124	-0.0860111	71.8607	41.6922	0.180935	0.944324	Com_normal
sp|Q9LSU1|PSA5_ORYSJ	LOC_Os11g40140;	2.73235e+07	32310021	0.845666	-0.24184	22.6211	24.7285	0.951577	0.03031	Com_normal
sp|Q40682|EF1D2_ORYSJ	LOC_Os03g29260;	2.35659e+06	1894998	1.24358	0.314505	23.6331	39.1939	0.80488	-0.568574	Com_normal
sp|Q60DX8|BGL22_ORYSJ	LOC_Os05g30350;	1.68042e+06	3957444	0.424623	-1.23575	12.3639	13.5234	0.950811	0.0280705	P_down_T_normal
sp|Q75H81|SPZXA_ORYSJ	LOC_Os03g41419;	0	1746955			28.5657	21.43	0.779238	0.572802	Com_normal
sp|Q7XRA1|ADC2_ORYSJ	LOC_Os04g01690;	9.16721e+06	5497989	1.66738	0.737579	4.40706	4.95552	0.924569	-0.00339158	Com_normal
sp|P42863|G6PIB_ORYSJ	LOC_Os06g14510;	0	13754766			19.0718	25.0098	0.950943	-0.236535	Com_normal
sp|P40978|RS19_ORYSJ	LOC_Os03g31090;	9.88695e+07	85821209	1.15204	0.204191	28.4526	46.7313	0.712129	-0.599891	Com_normal
sp|P40392|RIC1_ORYSJ	LOC_Os01g37800;	2.6072e+07	22659274	1.15061	0.202399	300.442	234.287	0.917804	0.517799	Com_normal
sp|Q6Z7V2|HS24M_ORYSJ	LOC_Os02g52150;	0	1583360			99.3444	106.747	0.982935	0.0556854	Com_normal
sp|A3C053|BGL29_ORYSJ	LOC_Os09g31410;	0	3960337			11.0697	3.50624	1.17e-06	1.7806	P_normal_T_up
sp|P53683|CDPKJ_ORYSJ	LOC_Os07g33110;	9.19033e+06	14181829	0.648036	-0.625854	59.5812	38.9383	0.743536	0.676254	Com_normal
sp|P49398|RS4_ORYSJ	LOC_Os05g30530;LOC_Os01g25610;LOC_Os02g01560;	7.31897e+07	84232727	0.868899	-0.20274	110.618	147.364	0.974343	-0.254219	Com_normal
sp|Q06967|14336_ORYSJ	LOC_Os03g50290;	8.25065e+07	82818254	0.996236	-0.00544055	168.773	118.844	0.811788	0.688339	Com_normal
sp|Q8H3C9|ILL7_ORYSJ	LOC_Os07g14590;	0	2575488			40.6662	51.6715	0.964646	-0.210884	Com_normal
sp|Q6K6K7|UBA5_ORYSJ	LOC_Os02g30310;	0	4240061			31.6614	42.9837	0.953304	-0.275551	Com_normal
sp|Q336T5|EXPB3_ORYSJ	LOC_Os10g40720;	9.01446e+06	8596832	1.04858	0.0684356	22.3187	10.2831	0.00235649	1.27062	P_normal_T_up
sp|Q7XLR1|PIP26_ORYSJ	LOC_Os04g16450;	5.34027e+06	6286194	0.849524	-0.235273	59.1071	61.3867	0.972024	0.104463	Com_normal
sp|Q9ZTS1|SYM_ORYSJ	LOC_Os04g23820;LOC_Os06g31210;LOC_Os10g26050;	1.35671e+07	15749824	0.861415	-0.21522	34.236	27.0032	0.892073	0.486679	Com_normal
sp|Q10N21|APX1_ORYSJ	LOC_Os03g17690;	4.08922e+08	380942482	1.07345	0.102254	330.1	459.946	0.978586	-0.37809	Com_normal
sp|Q9SE42|RPE1_ORYSJ	LOC_Os09g32810;	3.07019e+07	25303477	1.21335	0.278991	62.3799	93.1149	0.921619	-0.433371	Com_normal
sp|Q7XJ02|APX7_ORYSJ	LOC_Os04g35520;	1.51517e+07	36093010	0.419795	-1.25224	40.6256	57.3702	0.944887	-0.335259	P_down_T_normal
sp|Q6ZJS7|EFTS_ORYSJ	Oryza_sativa_newGene_2462;LOC_Os08g25290;	3.66132e+06	6265956	0.584319	-0.775172	7.47126	9.58372	0.917619	-0.199057	Com_normal
sp|Q9LD07|EXPB7_ORYSJ	LOC_Os03g01270;	5.51173e+06	0			8.6127	7.14487	0.828549	0.424144	Com_normal
sp|Q7XV05|SERK2_ORYSJ	LOC_Os04g38480;LOC_Os11g31550;	5.67721e+06	0			44.7711	40.5838	0.95959	0.303437	Com_normal
sp|Q69R21|ALDO4_ORYSJ	LOC_Os07g18154;	7.2001e+06	0			0.834044	0.143513	1.68e-06	2.45951	P_normal_T_up
sp|Q0JL46|NCASE_ORYSJ	LOC_Os01g43520;	4.41216e+07	34181622	1.2908	0.368263	37.39	29.7679	0.912166	0.48753	Com_normal
sp|Q9AUV6|UGDH3_ORYSJ	LOC_Os03g55070;	3.50635e+07	37186494	0.94291	-0.084808	318.54	99.6226	5.41e-07	1.83572	P_normal_T_up
sp|Q10J94|CYT8_ORYSJ	LOC_Os03g31510;	4.49518e+06	3192555	1.40802	0.493669	86.3005	55.1394	0.406376	0.804629	Com_normal
sp|Q2R480|6PGD2_ORYSJ	LOC_Os11g29400;	3.54018e+07	70037060	0.505473	-0.984294	77.9449	35.3779	0.00253934	1.29761	P_normal_T_up
sp|Q9AWZ7|PANB2_ORYSJ	LOC_Os01g12570;	4.65915e+07	0			31.0347	2.44048	0	3.80088	P_normal_T_up
sp|Q6ZJ05|URH1_ORYSJ	LOC_Os08g44370;	2.22687e+06	2342398	0.95068	-0.0729683	47.4978	40.6503	0.933789	0.38397	Com_normal
sp|Q6Z965|OPR7_ORYSJ	LOC_Os08g35740;	1.84365e+07	11973144	1.53982	0.622763	74.0257	51.9172	0.745705	0.668764	Com_normal
sp|Q942L2|PDI22_ORYSJ	LOC_Os01g23740;	9.22812e+06	7454753	1.23788	0.307876	38.5877	38.3372	0.96142	0.170427	Com_normal
sp|Q67W29|DAPB1_ORYSJ	LOC_Os02g24020;	1.95077e+07	2057458	9.48145	3.24511	7.70167	8.7756	0.928163	-0.0297259	P_up_T_normal
sp|Q2QX45|CDPKS_ORYSJ	LOC_Os12g07230;	3.76866e+06	6013597	0.626689	-0.674178	29.2799	21.2794	0.742931	0.618529	Com_normal
sp|Q6ZDQ1|AGM1_ORYSJ	LOC_Os07g09720;	0	5664047			13.4433	12.0379	0.914203	0.309685	Com_normal
sp|Q7XDC8|MDHC_ORYSJ	LOC_Os04g46560;LOC_Os10g33800;	2.78085e+08	281552917	0.987682	-0.0178815	1.15407	3.8002	0.000857073	-1.51787	P_normal_T_down
sp|Q76FS3|TBB6_ORYSJ	LOC_Os05g34170;	1.22145e+06	1058275	1.15419	0.206874	34.0194	23.1271	0.585807	0.715434	Com_normal
sp|Q7PC80|AB34G_ORYSJ	LOC_Os01g42350;	6.99104e+06	2323656	3.00864	1.58911	1.13663	0.302239	2.59e-06	2.00094	Com_up
sp|Q5JK39|LCB2D_ORYSJ	LOC_Os01g70380;	0	3916984			42.317	40.8823	0.959401	-0.268868	Com_normal
sp|Q7XSQ9|PIP12_ORYSJ	LOC_Os04g47220;	2.69241e+07	37654929	0.715021	-0.483942	712.448	317.613	0.00502272	1.32476	P_normal_T_up
sp|Q6ZDY8|SDHA_ORYSJ	LOC_Os07g04240;	1.06371e+08	93592402	1.13653	0.18464	59.4413	46.6199	0.90863	0.509695	Com_normal
sp|Q75I94|BGL08_ORYSJ	LOC_Os03g49610;	0	0			5.34183	5.14452	0.908756	0.214078	Com_normal
sp|Q42456|ASPR1_ORYSJ	LOC_Os05g49200;LOC_Os01g44130;LOC_Os10g29274;LOC_Os11g13500;LOC_Os01g47410;	1.45167e+08	124010014	1.17061	0.227259	1.64895	0.367956	2.63e-06	2.21422	P_normal_T_up
sp|Q7XR61|MTK1_ORYSJ	LOC_Os04g57400;	7.30297e+06	4525480	1.61375	0.690414	47.6193	39.3139	0.92063	0.435665	Com_normal
sp|Q7F8T6|OMT17_ORYSJ	LOC_Os08g38910;	2.53636e+06	0			154.958	31.3327	4.56e-13	2.45395	P_normal_T_up
sp|Q67UF5|PDI23_ORYSJ	LOC_Os09g27830;	2.2437e+07	16688738	1.34444	0.427008	26.3765	21.6238	0.882596	0.447971	Com_normal
sp|Q69TB1|HEMH1_ORYSJ	LOC_Os09g12560;	0	3125638			17.3691	14.8381	0.896378	0.38806	Com_normal
sp|Q84TA3|LKHA4_ORYSJ	LOC_Os03g60460;	2.57326e+07	27471386	0.936705	-0.0943333	14.9706	17.7263	0.959088	0.0014246	Com_normal
sp|Q6YV23|CARA_ORYSJ	LOC_Os02g47850;	0	5557578			13.058	16.4403	0.942946	-0.173655	Com_normal
sp|Q2QZL4|U2A2B_ORYSJ	LOC_Os11g45590;	2.48425e+07	27577568	0.900821	-0.150688	47.1405	80.3212	0.88484	-0.561446	Com_normal
Sample1_Abund: 1/4 N_Abund	T01_FPKM: 1/4N_FPKM
Sample2_Abund: 1 N_Abund	T02_FPKM: 1N_FPKM
