# Supplementary material for: Integrative Transcriptomic and Proteomic Analysis Reveals an Alternative Molecular Network of Glutamine Synthetase 2 Corresponding to Nitrogen Deficiency in Rice (Oryza sativa L.)
Source: Int J Mol Sci. 2021 Jul 18;22(14):7674. doi: 10.3390/ijms22147674 (PMC8304609; doi:10.3390/ijms22147674)
Supplement: Supplementary file 1 [file ijms-22-07674-s001.zip › ijms-1238115-supplementary/Supplementary files/Supplementary Table 8.xlsx]

## Sheet: DEGs
ID	1N_FPKM	1/4N_FPKM	FDR	log2FC	regulated	KEGG_pathway_annotation	NR_annotation
LOC_Os06g29470	0	4.32621	0	5.98783	up	Phenylpropanoid biosynthesis (ko00940)	peroxidase 1-like
LOC_Os02g56700	0.065042	2.39325	0	4.45421	up	Phenylpropanoid biosynthesis (ko00940)	cinnamoyl-CoA reductase 1 isoform X2
LOC_Os02g03870	0.650656	7.56581	0	3.6125	up	Cyanoamino acid metabolism (ko00460);; Starch and sucrose metabolism (ko00500);; Phenylpropanoid biosynthesis (ko00940)	beta-glucosidase BoGH3B
LOC_Os09g31430	5.31998	51.7215	0	3.3847	up	Cyanoamino acid metabolism (ko00460);; Starch and sucrose metabolism (ko00500);; Phenylpropanoid biosynthesis (ko00940)	beta-glucosidase 30 isoform X1
LOC_Os07g44550	2.69777	20.7927	0	3.06994	up	Phenylpropanoid biosynthesis (ko00940)	Os07g0639000, partial [Oryza sativa Japonica Group]
LOC_Os08g34790	14.235	96.4485	0	2.91631	up	Ubiquinone and other terpenoid-quinone biosynthesis (ko00130);; Phenylalanine metabolism (ko00360);; Phenylpropanoid biosynthesis (ko00940)	probable 4-coumarate--CoA ligase 5
LOC_Os06g46799	11.2341	75.6176	0	2.90145	up	Phenylpropanoid biosynthesis (ko00940)	peroxidase 3
LOC_Os03g25360	0.744855	5.41902	4.53337e-12	2.88405	up	Phenylpropanoid biosynthesis (ko00940)	peroxidase 2
LOC_Os04g15920	2.30315	15.1219	5.55112e-16	2.84825	up	Phenylpropanoid biosynthesis (ko00940)	probable cinnamyl alcohol dehydrogenase 6
LOC_Os06g16350	7.1589	47.6793	0	2.83246	up	Phenylpropanoid biosynthesis (ko00940)	peroxidase 11
LOC_Os07g48030	0.936637	5.9817	1.91913e-12	2.76207	up	Phenylpropanoid biosynthesis (ko00940)	peroxidase 2
LOC_Os07g44440	54.8692	296.677	2.05058e-13	2.48639	up	Phenylpropanoid biosynthesis (ko00940)	1-Cys peroxiredoxin B
LOC_Os07g31610	0.377208	2.01405	2.73481e-06	2.39842	up	Phenylpropanoid biosynthesis (ko00940)	peroxidase 7
LOC_Os10g12080	0.350391	2.02597	0.000210696	2.39168	up	Phenylpropanoid biosynthesis (ko00940);; Flavonoid biosynthesis (ko00941);; Stilbenoid, diarylheptanoid and gingerol biosynthesis (ko00945)	hypothetical protein
LOC_Os04g39880	14.5462	64.3967	4.5085e-12	2.35321	up	Cyanoamino acid metabolism (ko00460);; Starch and sucrose metabolism (ko00500);; Phenylpropanoid biosynthesis (ko00940)	beta-glucosidase 12 isoform X1
LOC_Os02g41670	28.7034	116.278	2.91291e-10	2.17615	up	Phenylalanine metabolism (ko00360);; Phenylpropanoid biosynthesis (ko00940)	phenylalanine ammonia-lyase
LOC_Os01g73170	1.10816	4.49428	1.33424e-07	2.12412	up	Phenylpropanoid biosynthesis (ko00940)	TPA: class III peroxidase 20 precursor
LOC_Os08g39860	1.22241	4.87277	2.36048e-08	2.10945	up	Cyanoamino acid metabolism (ko00460);; Starch and sucrose metabolism (ko00500);; Phenylpropanoid biosynthesis (ko00940)	beta-glucosidase 27
LOC_Os01g73200	0.877963	3.572	1.2353e-06	2.09547	up	Phenylpropanoid biosynthesis (ko00940)	cationic peroxidase SPC4
LOC_Os10g17650	19.5718	72.822	3.29825e-09	2.05192	up	Cyanoamino acid metabolism (ko00460);; Starch and sucrose metabolism (ko00500);; Phenylpropanoid biosynthesis (ko00940)	beta-glucosidase 34
LOC_Os02g26810	2.12241	7.96002	2.14684e-08	2.04128	up	Ubiquinone and other terpenoid-quinone biosynthesis (ko00130);; Phenylalanine metabolism (ko00360);; Phenylpropanoid biosynthesis (ko00940);; Flavonoid biosynthesis (ko00941);; Stilbenoid, diarylheptanoid and gingerol biosynthesis (ko00945)	cytochrome P450 CYP73A100
LOC_Os10g41720	0.436373	1.74251	2.773e-05	2.02655	up	Phenylpropanoid biosynthesis (ko00940)	peroxidase 57
LOC_Os03g25330	42.074	143.972	4.41085e-08	1.9325	up	Phenylpropanoid biosynthesis (ko00940)	peroxidase 2
LOC_Os02g26770	1.97582	6.60079	6.17236e-07	1.87255	up	Ubiquinone and other terpenoid-quinone biosynthesis (ko00130);; Phenylalanine metabolism (ko00360);; Phenylpropanoid biosynthesis (ko00940);; Flavonoid biosynthesis (ko00941);; Stilbenoid, diarylheptanoid and gingerol biosynthesis (ko00945)	cytochrome P450 CYP73A100
LOC_Os09g31410	3.50624	11.0697	1.17494e-06	1.7806	up	Cyanoamino acid metabolism (ko00460);; Starch and sucrose metabolism (ko00500);; Phenylpropanoid biosynthesis (ko00940)	RecName: Full=Beta-glucosidase 29; Short=Os9bglu29; Flags: Precursor
LOC_Os09g04050	5.04823	15.5809	1.01557e-06	1.77702	up	Phenylpropanoid biosynthesis (ko00940)	cinnamoyl-CoA reductase 2
LOC_Os05g41990	23.4261	70.3948	1.31208e-06	1.74449	up	Phenylpropanoid biosynthesis (ko00940)	peroxidase 1
LOC_Os05g35290	42.7239	120.198	1.13671e-05	1.65109	up	Phenylalanine metabolism (ko00360);; Phenylpropanoid biosynthesis (ko00940)	phenylalanine ammonia-lyase
LOC_Os03g02920	27.4585	76.6468	1.38319e-05	1.62027	up	Phenylpropanoid biosynthesis (ko00940)	peroxidase 5
LOC_Os08g20730	4.05351	10.9202	3.04679e-05	1.58046	up	Phenylpropanoid biosynthesis (ko00940)	peroxidase 40
LOC_Os03g11420	1.94821	5.09212	0.000147746	1.52548	up	Cyanoamino acid metabolism (ko00460);; Starch and sucrose metabolism (ko00500);; Phenylpropanoid biosynthesis (ko00940)	hypothetical protein OsI_10506 [Oryza sativa Indica Group]
LOC_Os01g40860	59.1904	152.365	0.000103759	1.52283	up	Phenylpropanoid biosynthesis (ko00940)	aldehyde dehydrogenase family 2 member C4
LOC_Os08g34280	33.6562	86.3124	7.84777e-05	1.51637	up	Phenylpropanoid biosynthesis (ko00940)	cinnamoyl-CoA reductase 1
LOC_Os08g14760	20.5701	52.7156	7.57477e-05	1.51525	up	Ubiquinone and other terpenoid-quinone biosynthesis (ko00130);; Phenylalanine metabolism (ko00360);; Phenylpropanoid biosynthesis (ko00940)	probable 4-coumarate--CoA ligase 1
LOC_Os09g23530	11.2304	28.6654	7.17222e-05	1.50726	up	Phenylpropanoid biosynthesis (ko00940)	probable cinnamyl alcohol dehydrogenase 8A
LOC_Os06g44620	19.2049	48.4661	9.84125e-05	1.49836	up	Ubiquinone and other terpenoid-quinone biosynthesis (ko00130);; Phenylalanine metabolism (ko00360);; Phenylpropanoid biosynthesis (ko00940)	probable 4-coumarate--CoA ligase 4
LOC_Os10g02040	18.598	46.063	0.000145425	1.46595	up	Phenylpropanoid biosynthesis (ko00940)	peroxidase A2 isoform X1 [Oryza sativa Japonica Group]
LOC_Os03g13200	1.45757	3.42546	0.00242199	1.43215	up	Phenylpropanoid biosynthesis (ko00940)	peroxidase A2
LOC_Os04g43800	3.56519	8.19558	0.000815976	1.35298	up	Phenylalanine metabolism (ko00360);; Phenylpropanoid biosynthesis (ko00940)	phenylalanine ammonia-lyase
LOC_Os02g41680	49.0466	111.304	0.0018813	1.34108	up	Phenylalanine metabolism (ko00360);; Phenylpropanoid biosynthesis (ko00940)	phenylalanine ammonia-lyase
LOC_Os08g39870	1.99189	4.56136	0.00238713	1.33321	up	Cyanoamino acid metabolism (ko00460);; Starch and sucrose metabolism (ko00500);; Phenylpropanoid biosynthesis (ko00940)	Os08g0509400, partial [Oryza sativa Japonica Group]
LOC_Os06g46940	15.8305	30.794	0.00289867	1.26398	up	Cyanoamino acid metabolism (ko00460);; Starch and sucrose metabolism (ko00500);; Phenylpropanoid biosynthesis (ko00940)	beta-glucosidase 25 isoform X1
LOC_Os02g11720	11.0595	23.8227	0.00266812	1.2614	up	Phenylpropanoid biosynthesis (ko00940)	Os02g0207900, partial [Oryza sativa Japonica Group]
LOC_Os03g53860	32.6593	67.2777	0.00807798	1.22328	up	Cyanoamino acid metabolism (ko00460);; Starch and sucrose metabolism (ko00500);; Phenylpropanoid biosynthesis (ko00940)	beta-glucosidase BoGH3B isoform X1 [Oryza sativa Japonica Group]
LOC_Os05g04500	8.05082	16.3049	0.00858828	1.17145	up	Phenylpropanoid biosynthesis (ko00940)	peroxidase 5
LOC_Os03g12270	8.24796	3.1639	0.00949848	-1.20445	down	Phenylpropanoid biosynthesis (ko00940)	Os03g0223200, partial [Oryza sativa Japonica Group]
LOC_Os11g02100	6.62593	2.52072	0.00971555	-1.22355	down	Phenylpropanoid biosynthesis (ko00940)	Cationic peroxidase 1 precursor, putative, expressed [Oryza sativa Japonica Group]
LOC_Os03g13210	169.748	62.6291	0.00431296	-1.27842	down	Phenylpropanoid biosynthesis (ko00940)	peroxidase A2
LOC_Os01g36240	108.449	31.462	1.36172e-05	-1.6242	down	Phenylpropanoid biosynthesis (ko00940)	peroxidase 72
LOC_Os04g55740	36.4687	9.68954	1.4232e-06	-1.74353	down	Phenylpropanoid biosynthesis (ko00940)	peroxidase 4
LOC_Os10g02070	474.77	118.959	5.13512e-07	-1.83671	down	Phenylpropanoid biosynthesis (ko00940)	peroxidase N
LOC_Os01g70520	1.88786	0.402314	6.92179e-05	-1.90143	down	Cyanoamino acid metabolism (ko00460);; Starch and sucrose metabolism (ko00500);; Phenylpropanoid biosynthesis (ko00940)	beta-glucosidase 5
LOC_Os08g02110	392.148	77.3573	3.72238e-10	-2.18136	down	Phenylpropanoid biosynthesis (ko00940)	peroxidase 47
LOC_Os07g02440	28.2781	5.20571	4.12193e-11	-2.28529	down	Phenylpropanoid biosynthesis (ko00940)	peroxidase 50

## Sheet: DAPs
Protein ID	Trans_IDs	Des.	1/4N_Abund	1N_Abund	1/4N/1N	regulation
A2Y626	LOC_Os05g41440	cytochrome P450 98A1	1.44165e+07	3837266	3.75698	up
A2ZCW8	LOC_Os11g12760	O-methyltransferase ZRP4	5.73341e+06	1623598	3.5313	up
B8AND5	LOC_Os03g05780	4-coumarate--CoA ligase-like 7	6.99889e+06	2888900	2.42268	up
Q6ZHS4	LOC_Os02g09490	Cinnamyl alcohol dehydrogenase	4.02314e+06	1193100	3.372	up
A0A0N7KK39	LOC_Os05g04470	peroxidase precursor	1.25873e+07	2834448	4.44082	up
A2YHC0	LOC_Os07g01420	peroxidase 1 precursor	3.48673e+06	1310854	2.65989	up
A2XZ41	LOC_Os04g58710	peroxisomal-coenzyme A synthetase	3.99248e+06	40127732	0.099494	down
B8ARF5	LOC_Os04g57850	AMP-binding protein gene	2.16573e+06	20253748	0.10693	down
B8AMG2	LOC_Os03g19250	AMP-binding protein	4.69421e+07	191266448	0.245428	down
Q10S72	LOC_Os03g04000	4-coumarate--CoA ligase-like 4	2.15564e+06	6982408	0.308724	down
A2XB41	LOC_Os02g57480	anthocyanin 5-aromatic acyltransferase	3.24544e+06	6572556	0.493786	down
A2Y375	LOC_Os05g25640	trans-cinnamate 4-monooxygenase	9.07311e+06	28979357	0.313089	down
Q60DX8	LOC_Os05g30350	Os5bglu22 - beta-glucosidase homologue	1.68042e+06	3957444	0.424623	down
B8AV76	LOC_Os04g54810	beta-D-xylosidase	6.35402e+06	14733402	0.431266	down
B8B5W7	LOC_Os07g48010	peroxidase 2 precursor	1.51776e+06	5868748	0.258618	down
A2WZD6	LOC_Os01g73170	peroxidase 12 precursor	1.87121e+07	44567137	0.419863	down
P0C5D0	LOC_Os07g44440	peroxiredoxin	8.86548e+06	18846658	0.470401	down
