# Supplementary material for: Integrative Transcriptomic and Proteomic Analysis Reveals an Alternative Molecular Network of Glutamine Synthetase 2 Corresponding to Nitrogen Deficiency in Rice (Oryza sativa L.)
Source: Int J Mol Sci. 2021 Jul 18;22(14):7674. doi: 10.3390/ijms22147674 (PMC8304609; doi:10.3390/ijms22147674)
Supplement: Supplementary file 1 [file ijms-22-07674-s001.zip › ijms-1238115-supplementary/Supplementary files/Supplementary table 9.xlsx]

## Sheet: DEGs
ID	1N_FPKM	1/4N_FPKM	FDR	log2FC	regulated	KEGG_pathway_annotation	NR_annotation
LOC_Os03g17480	0.576518	12.6222	0	4.44728	up	Glutathione metabolism (ko00480)	protein IN2-1 homolog A
LOC_Os01g05820	4.96352	36.3435	0	3.44153	up	Taurine and hypotaurine metabolism (ko00430);; Cyanoamino acid metabolism (ko00460);; Glutathione metabolism (ko00480)	gamma-glutamyltranspeptidase 3
LOC_Os10g38740	2.32431	14.6825	2.44249e-15	2.78995	up	Glutathione metabolism (ko00480)	glutathione S-transferase GSTU6
LOC_Os03g44170	1.14485	6.94127	5.3384e-12	2.69336	up	Glutathione metabolism (ko00480)	probable glutathione S-transferase GSTU1
LOC_Os09g20220	6.77059	30.1918	3.70585e-11	2.30151	up	Glutathione metabolism (ko00480)	probable glutathione S-transferase GSTU1
LOC_Os04g46960	141.681	518.53	1.55178e-08	2.0012	up	Glutathione metabolism (ko00480);; Arachidonic acid metabolism (ko00590)	OsGPX1
LOC_Os01g72160	3.45363	11.7657	6.22891e-07	1.90004	up	Glutathione metabolism (ko00480)	probable glutathione S-transferase
LOC_Os04g38450	2.33136	7.36412	8.48379e-07	1.81538	up	Taurine and hypotaurine metabolism (ko00430);; Cyanoamino acid metabolism (ko00460);; Glutathione metabolism (ko00480)	gamma-glutamyltranspeptidase 1 precursor
LOC_Os10g38580	3.87941	12.0056	3.43279e-06	1.76805	up	Glutathione metabolism (ko00480)	probable glutathione S-transferase GSTU6
LOC_Os10g38640	12.5912	38.0543	1.33338e-06	1.75545	up	Glutathione metabolism (ko00480)	putative glutathione S-transferase
LOC_Os03g57200	28.0703	85.055	1.06968e-06	1.75535	up	Glutathione metabolism (ko00480)	glutathione S-transferase GSTU1
LOC_Os10g38600	31.8861	85.086	2.61144e-05	1.57311	up	Glutathione metabolism (ko00480)	putative glutathione S-transferase
LOC_Os01g70770	4.15039	10.0498	0.000475312	1.41835	up	Glutathione metabolism (ko00480)	glutathione S-transferase 3
LOC_Os10g38314	14.5024	33.674	0.000788274	1.36542	up	Glutathione metabolism (ko00480)	glutathione S-transferase, N-terminal domain containing protein
LOC_Os09g29200	26.3769	60.5532	0.00081618	1.3556	up	Glutathione metabolism (ko00480)	glutathione transferase GST23
LOC_Os11g29400	35.3779	77.9449	0.00253934	1.29761	up	Pentose phosphate pathway (ko00030);; Glutathione metabolism (ko00480);; Carbon metabolism (ko01200)	6-phosphogluconate dehydrogenase
LOC_Os10g38189	49.0625	104.607	0.00377896	1.24897	up	Glutathione metabolism (ko00480)	glutathione S-transferase
LOC_Os04g14680	6.15996	2.0372	0.00160969	-1.41424	down	Ascorbate and aldarate metabolism (ko00053);; Glutathione metabolism (ko00480)	OsAPx3
LOC_Os03g29950	0.825439	0.143171	0.00149679	-2.08062	down	Pentose phosphate pathway (ko00030);; Glutathione metabolism (ko00480);; Carbon metabolism (ko01200)	glucose-6-phosphate 1-dehydrogenase
LOC_Os04g51300	0.73029	0.094187	0.000407481	-2.39524	down	Ascorbate and aldarate metabolism (ko00053);; Glutathione metabolism (ko00480)	peroxidase precursor

## Sheet: DAPs
Protein ID	Trans_IDs	Des.	1/4N_Abund	1N_Abund	1/4N/1N	regulation
B8BM87	LOC_Os12g34380	glutathione synthetase	8.25074e+06	670542	12.3046	up
A2YL42	LOC_Os07g28480	glutathione S-transferase	4.12916e+06	876230	4.71242	up
A2Z9K4	LOC_Os10g38580	glutathione S-transferase GSTU6	1.54969e+07	5275840	2.93733	up
B8BI29	LOC_Os10g39740	glutathione S-transferase	1.42757e+07	5895966	2.42127	up
A6N0E3	LOC_Os01g27390	glutathione transferase	2.49715e+07	11143299	2.24094	up
A1XBB7	LOC_Os03g17470	IN2-1 protein	1.82913e+07	8440691	2.16704	up
A2Z263	LOC_Os09g29200	glutathione S-transferase	5.90591e+06	2913905	2.0268	up
A0A0P0UYM7	LOC_Os01g05820	gamma-glutamyltranspeptidase 1 precursor	1.39455e+06	6193741	0.225155	down
Q06398	LOC_Os10g38740	glutathione S-transferase	1.76318e+06	14382471	0.122593	down
Q65XA0	LOC_Os05g02530	cytosolic dehydroascorbate reductase	7.46602e+06	25196329	0.296314	down
A2XC68	LOC_Os03g04250	glutathione S-transferase 6	3.68776e+06	8080539	0.456376	down
Q7XJ02	LOC_Os04g35520	Probable L-ascorbate peroxidase 7	1.51517e+07	36093010	0.419795	down
